# Supplementary material for: Systems Analyses Reveal the Resilience of Escherichia coli Physiology during Accumulation and Export of the Nonnative Organic Acid Citramalate
Source: mSystems. 2019 Jun 11;4(4):e00187-19. doi: 10.1128/mSystems.00187-19 (PMC6561320; doi:10.1128/mSystems.00187-19)
Supplement: TABLE S1 [file mSystems.00187-19-st001.xlsx]

## Sheet: Table S1A
Table S1A. Transcripts exhibiting significant changes after induction of inactive CimA3.7A (control fermentations).
CS2-CS1					CS3-CS1
Gene Name	Fold Change	Direction	Adjusted P-value		Gene Name	Fold Change	Direction	Adjusted P-value
trpD	6.97	decrease	<0.0001		rspB	8.54	increase	<0.0001
ytfR	4.47	increase	<0.0001		fliA	4.6	decrease	<0.0001
bioB	5.23	decrease	<0.0001		flgB	6.19	decrease	<0.0001
malK	3.81	decrease	<0.0001		ygbK	3.42	increase	<0.0001
exuT	3.42	increase	<0.0001		fliG	3.85	decrease	<0.0001
frwD	4.17	increase	<0.0001		nanM	2.45	increase	0.0002
xanP	3.28	decrease	<0.0001		srlB	2.71	decrease	0.0002
ssuA	3.8	decrease	<0.0001		exuT	2.59	increase	0.0003
fliG	4.58	decrease	<0.0001		malK	2.77	decrease	0.0003
scpB	5.33	increase	<0.0001		cynS	2.44	increase	0.0007
yohC	2.91	increase	<0.0001		ssuA	2.56	decrease	0.0007
mqsA	3.21	increase	<0.0001		fliN	3.89	decrease	0.0008
purL	4.25	decrease	<0.0001		cynT	2.42	increase	0.0009
fliA	2.83	decrease	<0.0001		lysC	2.52	decrease	0.0014
paaE	2.79	decrease	<0.0001		fliF	2.26	decrease	0.0014
betB	2.36	increase	<0.0001		yohC	2.04	increase	0.0014
rspB	3.64	increase	<0.0001		nmpC	2.1	decrease	0.0014
dppF	2.91	decrease	<0.0001		fliL	2.67	decrease	0.0017
yqcE	2.5	decrease	<0.0001		fliJ	2.75	decrease	0.0017
purT	4.18	decrease	<0.0001		mqo	2.12	increase	0.0024
purM	3.17	decrease	<0.0001		malM	2.35	decrease	0.0035
bioA	5.06	decrease	<0.0001		fliO	2.61	decrease	0.0037
flgI	3.2	decrease	<0.0001		flgI	2.28	decrease	0.0048
malM	3.18	decrease	<0.0001		srlA	2.34	decrease	0.0066
kup	2.71	decrease	<0.0001		flgF	2.42	decrease	0.0085
betI	3.06	increase	<0.0001		nanE	2.27	increase	0.0104
chiX	3.7	increase	<0.0001		wzb	3.12	increase	0.012
araE	4.65	increase	<0.0001		flgD	2.39	decrease	0.0132
kefG	2.24	increase	<0.0001		ssuD	2.3	decrease	0.0191
fliF	2.74	decrease	<0.0001		fliM	2.09	decrease	0.0266
ygiS	2.62	decrease	<0.0001		fliH	2.08	decrease	0.0332
ansB	2.88	decrease	<0.0001		frlB	2.1	increase	0.0378
paaK	2.51	decrease	<0.0001		uidC	2.05	increase	0.0428
ygcN	3.03	decrease	<0.0001		flgC	2.15	decrease	0.0447
rffH	2.98	decrease	<0.0001		fliZ	2.31	decrease	0.0447
rsmH	2.56	increase	<0.0001		flgE	2.07	decrease	0.0455
yjhQ	2.62	decrease	<0.0001
yfaE	2.32	decrease	<0.0001
osmY	2.64	increase	<0.0001
yiaD	2.74	decrease	<0.0001
galM	2.28	increase	<0.0001
pyrB	2.76	decrease	<0.0001
napA	3.03	decrease	<0.0001
fliJ	3.22	decrease	<0.0001
dcd	2.54	increase	<0.0001
uxaB	4.64	increase	<0.0001
srlB	2.48	decrease	<0.0001
ybdZ	3.79	increase	0.0001
htpX	2.82	increase	0.0001
yegP	3.09	increase	0.0001
ygiQ	2.22	decrease	0.0001
fliL	2.99	decrease	0.0001
eptC	2.36	decrease	0.0001
erpA	2.46	increase	0.0002
ssuD	3.25	decrease	0.0002
fliN	3.89	decrease	0.0002
clpA	2.26	increase	0.0002
yjhP	2.6	decrease	0.0002
folA	2.35	decrease	0.0002
purC	3.41	decrease	0.0002
fhuF	2.54	increase	0.0002
rffG	2.47	decrease	0.0002
sdiA	2.23	increase	0.0002
yddM	3.35	increase	0.0002
nei	2.19	decrease	0.0002
nikC	2.3	decrease	0.0002
bssR	2.66	increase	0.0002
ghxP	2.57	decrease	0.0002
glcA	2.25	decrease	0.0002
fliE	2.42	decrease	0.0002
acnA	2.59	increase	0.0002
mreC	2.29	decrease	0.0002
flgB	3.12	decrease	0.0002
fecE	2.21	decrease	0.0003
mhpB	2.11	decrease	0.0003
entC	2.93	increase	0.0003
hinT	2.18	increase	0.0003
yjdM	2.27	decrease	0.0003
ihfB	2.41	increase	0.0003
bhsA	2.43	increase	0.0003
glpR	2.63	decrease	0.0003
cheA	2.42	decrease	0.0003
ydhC	2.37	increase	0.0003
fliO	2.8	decrease	0.0004
betA	2.25	increase	0.0004
ettA	2.45	decrease	0.0004
srlA	2.59	decrease	0.0004
yjhX	2.28	decrease	0.0005
queD	2.22	decrease	0.0005
araG	2.77	increase	0.0005
rlmN	2.35	decrease	0.0005
rpoE	2.49	increase	0.0005
yhdP	2.46	decrease	0.0005
paaA	2.62	decrease	0.0005
qmcA	2.09	increase	0.0005
tsaB	2.25	decrease	0.0005
paaF	2.99	decrease	0.0005
hyfG	2.3	decrease	0.0005
fliH	2.61	decrease	0.0006
yqcC	2.39	decrease	0.0006
coaD	2.11	decrease	0.0006
yjjI	2.33	decrease	0.0007
dnaB	2.11	decrease	0.0007
rsxD	2.27	decrease	0.0007
proY	2.06	decrease	0.0007
bioD	2.99	decrease	0.0008
nlpI	2.59	increase	0.0008
cysD	2.17	decrease	0.0008
bfd	2.07	increase	0.0008
yhiI	2.17	increase	0.0008
puuD	2.73	increase	0.0008
rbsA	2.28	decrease	0.0008
malZ	2.08	decrease	0.0009
plsC	2.27	decrease	0.0009
pyrI	2.19	decrease	0.0009
yhhM	2.02	decrease	0.0009
ygcO	2.5	decrease	0.0009
ynfG	2.26	decrease	0.0009
cueR	2.18	increase	0.0009
wzb	3.45	increase	0.0009
nikE	2.38	decrease	0.0009
thiS	2.39	increase	0.001
waaA	2.45	decrease	0.001
yjcH	2.02	increase	0.001
ydjL	2.38	decrease	0.001
yibT	2.18	increase	0.001
sgbH	2.1	decrease	0.0011
fetB	2.03	decrease	0.0011
sdaB	2.61	decrease	0.0011
fliP	2.21	decrease	0.0012
pspD	2.31	increase	0.0012
accA	2.51	decrease	0.0012
yeeZ	2.23	increase	0.0012
ygiC	2.08	decrease	0.0012
dhaL	2.55	decrease	0.0013
sfsA	2.73	increase	0.0013
flhB	2.27	decrease	0.0013
hypB	2.08	decrease	0.0013
fliZ	2.79	decrease	0.0014
pyrD	2.5	decrease	0.0014
ddpD	2.22	decrease	0.0014
mug	2.03	increase	0.0015
rimP	2.21	increase	0.0015
nadB	2.19	decrease	0.0016
hspQ	2.83	increase	0.0016
fdhF	2.14	decrease	0.0016
rlmE	2.55	increase	0.0016
atpI	2.36	increase	0.0016
ycgM	2.2	increase	0.0017
uidC	2.34	increase	0.0017
tpx	2.38	increase	0.0017
ycaO	2.36	decrease	0.0017
lpp	2.61	increase	0.0018
cmk	2.21	increase	0.0018
purE	3.09	decrease	0.0018
agaW	2.38	decrease	0.0018
flk	2.04	decrease	0.0019
mcbA	3.26	increase	0.0019
napH	2.17	decrease	0.0019
rdgB	2.42	increase	0.0019
hybC	2.34	decrease	0.0019
nrdR	2.09	increase	0.002
speC	2.1	decrease	0.0021
yafV	2.25	increase	0.0021
purD	2.55	decrease	0.0022
galT	2.37	increase	0.0023
gapC	2.29	increase	0.0023
yfgD	2.13	decrease	0.0023
zapC	2.4	increase	0.0023
nrdH	2.65	increase	0.0024
rpoZ	2.18	increase	0.0025
sufD	2.02	increase	0.0025
rlmI	2.49	decrease	0.0025
aslB	2.09	decrease	0.0025
yfjX	2.12	increase	0.0026
glnB	2.02	increase	0.0026
ccmD	2.41	decrease	0.0027
fic	2.1	increase	0.0027
yhbU	2.63	decrease	0.0028
yjjW	2.13	decrease	0.0028
fabA	2.17	increase	0.0028
clpX	2.03	increase	0.0028
yeiB	2.33	decrease	0.0028
yebW	2.1	increase	0.0028
ftsB	2.12	increase	0.0028
cpdB	2.41	decrease	0.0028
speA	2.56	decrease	0.0028
serS	2.47	decrease	0.003
caiB	2.03	decrease	0.0031
mlaD	2.13	increase	0.0033
ynjC	2.03	decrease	0.0034
uspB	2.15	increase	0.0036
yecR	2.03	decrease	0.0037
sseA	2.07	increase	0.0037
hsdM	2.23	decrease	0.0037
yoaE	2.13	decrease	0.0039
sucD	2.8	increase	0.0041
frlB	2.16	increase	0.0041
ydjK	2.46	decrease	0.0042
pyrC	2.16	decrease	0.0042
patA	2.22	increase	0.0042
alr	2.23	decrease	0.0043
yqiC	2.26	increase	0.0044
ulaC	2.53	decrease	0.0044
yodD	2.16	increase	0.0045
thiE	2.01	increase	0.0045
yoeB	2.35	increase	0.0045
gabT	2.36	increase	0.0046
rbsK	2.01	decrease	0.0047
ygeA	2.3	increase	0.0048
htpG	2.22	increase	0.0048
lsrD	2.03	decrease	0.0049
iscR	2.14	increase	0.005
aldB	2.36	increase	0.005
grxD	2.19	increase	0.005
fbaB	2.36	increase	0.0051
cheY	2.28	decrease	0.0054
plaP	2.09	decrease	0.0056
cpxP	2.31	increase	0.0057
ygfT	2.17	decrease	0.0058
pmrD	2.19	increase	0.0059
ffh	2.19	increase	0.0059
sodC	2.02	increase	0.006
tff	2.11	increase	0.0061
ybaK	2.12	decrease	0.0062
yefM	2.67	increase	0.0069
mraZ	2.14	increase	0.0076
selB	2.25	decrease	0.0079
rpsU	2.09	increase	0.0079
rsxC	2.54	decrease	0.008
frr	2.25	increase	0.0081
yegD	2.23	decrease	0.0082
thiC	2.29	increase	0.0084
aaeA	2.24	decrease	0.0085
sucB	2.37	increase	0.0086
cysQ	2.02	increase	0.0086
rnpA	2.23	increase	0.0087
miaA	2.17	increase	0.009
fusA	3.92	increase	0.0092
hslJ	2.04	increase	0.0096
yciG	2	increase	0.0099
flgG	2.74	decrease	0.01
yagG	2.33	decrease	0.01
yehU	2.03	decrease	0.0101
yjiL	2.21	decrease	0.0107
ygdG	2.02	decrease	0.0109
rpsD	2.36	increase	0.0113
mntS	2.41	increase	0.0115
skp	2.36	increase	0.0121
ymdF	2.29	increase	0.0122
uxaC	2.02	increase	0.0122
focA	2.04	increase	0.0123
ybjG	2.19	increase	0.0123
adhP	2.21	increase	0.0123
gstA	2.04	increase	0.0126
yajR	2.11	decrease	0.0131
gltA	2.03	increase	0.0131
exbB	2.24	increase	0.0134
sdhA	2.41	increase	0.0137
ytfQ	2.33	increase	0.0139
rsxG	2.04	decrease	0.0144
dkgA	2.24	increase	0.0149
betT	2.05	increase	0.0151
malS	2.15	decrease	0.0154
csrB	3.01	increase	0.0154
iscU	2.06	increase	0.0155
gntT	2.16	decrease	0.0158
ytjA	2.26	increase	0.0163
nikD	2.05	decrease	0.0165
rutA	2.06	decrease	0.0167
ydiZ	2.25	increase	0.0168
afuC	2.07	decrease	0.0168
yjjZ	2.05	increase	0.0169
ydcY	2.11	increase	0.0179
metQ	2.09	increase	0.0187
livJ	2.07	increase	0.0188
gcvT	2.49	decrease	0.0188
flgJ	2.05	decrease	0.02
yajC	2.39	increase	0.0226
yfaZ	2.06	decrease	0.0233
rutB	3.58	increase	0.0243
mscM	2.14	decrease	0.0249
purH	2.13	decrease	0.0249
zntA	2.08	increase	0.0266
fabZ	2.53	increase	0.0283
recF	2.32	decrease	0.0285
yaiE	2.05	increase	0.0285
argT	2.12	increase	0.031
cyoC	2.18	increase	0.0312
yggL	2	increase	0.0312
sibD	2.57	increase	0.0313
rplW	2.22	increase	0.0336
ycbK	2.02	increase	0.0336
ihfA	2.26	increase	0.0361
ybfE	2.16	decrease	0.0361
rpmC	2.26	increase	0.0383
rplI	2.1	increase	0.0383
ybeY	2.21	increase	0.0398
yafN	2.59	increase	0.0399
yejG	2.05	increase	0.0416
glnH	2.48	increase	0.0423
iraD	2.29	decrease	0.0432
sibE	2.56	increase	0.0488

## Sheet: Table S1B
Table S1B. Transcripts exhibiting significant changes after induction of active CimA3.7 (test fermentations).
TS2-TS1					TS3-TS1
Gene Name	Fold Change	Direction	Adjusted P-value		Gene Name	Fold Change	Direction	Adjusted P-value
rspB	4.51	increase	<0.0001		fliA	4.65	decrease	<0.0001
scpB	4.14	increase	0.0002		rspB	5.42	increase	<0.0001
ytfR	2.59	increase	0.0002		fliG	5.01	decrease	<0.0001
xanP	2.38	decrease	0.0013		malK	3.63	decrease	<0.0001
ssuA	2.55	decrease	0.0013		flgB	4.7	decrease	<0.0001
tap	2.31	decrease	0.0017		malM	3.54	decrease	<0.0001
cynS	2.36	increase	0.0017		fliL	3.83	decrease	<0.0001
srlB	2.29	decrease	0.0018		mdtE	4.6	increase	0.0001
srlA	2.71	decrease	0.0021		fliN	4.76	decrease	0.0001
paaA	2.79	decrease	0.0022		lamB	2.42	decrease	0.0003
bioB	2.84	decrease	0.0023		glcA	2.48	decrease	0.0003
mqsA	2.13	increase	0.0024		fliF	2.54	decrease	0.0003
araG	2.77	increase	0.0032		treC	2.85	decrease	0.0004
rbsA	2.37	decrease	0.0033		flgD	3.35	decrease	0.0005
cheA	2.27	decrease	0.0041		nmpC	2.19	decrease	0.0007
					yohC	2.07	increase	0.001
					cheA	2.51	decrease	0.001
					tap	2.2	decrease	0.0016
					malE	3.05	decrease	0.0017
					fliP	2.46	decrease	0.0017
					fliO	2.71	decrease	0.0021
					entA	2.25	increase	0.0022
					flgC	2.73	decrease	0.0041
					flgI	2.26	decrease	0.0045
					fliJ	2.47	decrease	0.0049
					flhB	2.3	decrease	0.0053
					fliE	2.1	decrease	0.0053
					hyi	2.05	increase	0.0053
					flgE	2.49	decrease	0.006
					ssuA	2.08	decrease	0.0061
					puuC	2.16	decrease	0.0075
					fliM	2.29	decrease	0.0081
					treB	2.28	decrease	0.0115
					alaE	2	increase	0.0125
					rprA	2.6	increase	0.0148
					csrB	4.08	decrease	0.0183
					nanE	2.06	increase	0.0228
					hdeB	2.09	increase	0.0228
					cheY	2.35	decrease	0.0251
					trpD	2.03	decrease	0.0257
					gadC	2.34	increase	0.0456
					ftnB	2.18	decrease	0.0473

## Sheet: Table S1C
Table S1C. Transcripts exhibiting significant changes in the test fermentations relative to the control fermentations.
TS2-CS2					TS3-CS3
Gene Name	Fold Change	Direction	Adjusted P-value		Gene Name	Fold Change	Direction	Adjusted P-value
exuT	3.58	decrease	0.0024		ygbK	4.11	decrease	0.0014
trpD	5.06	increase	0.0024
malK	3.79	increase	0.0027
fliA	2.56	increase	0.0154
cysD	3.06	increase	0.0162
cysW	2.74	increase	0.0446

## Sheet: Table S1D
Table S1D. Proteins exhibiting significant changes after induction of inactive CimA3.7A (control fermentations).
CS2-CS1					CS3-CS1
Protein Name	Fold Change	Direction	Adjusted P-value		Protein Name	Fold Change	Direction	Adjusted P-value
cimA	95.48	increase	<0.0001		cimA	92.36	increase	<0.0001
ibpB	64.45	increase	<0.0001		nanE	30	increase	<0.0001
araF	168.54	increase	0.0004		uxaB	333.63	increase	<0.0001
gabT	4.33	increase	0.0092		ibpB	150.95	increase	<0.0001
rpoS	10.7	increase	0.0106		uxaC	11.46	increase	<0.0001
ibpA	24.89	increase	0.0125		rspB	329.15	increase	<0.0001
uxaC	3.28	increase	0.0208		rspA	11806.6	increase	<0.0001
araG	32.43	increase	0.0377		yjhC	40.79	increase	<0.0001
deaD	4.29	decrease	0.0389		exuT	26.82	increase	<0.0001
atpE	13.05	decrease	0.0389		uxaA	48.51	increase	<0.0001
thiC	4.39	decrease	0.0426		entE	6.61	increase	<0.0001
csiD	3.42	increase	0.0426		ibpA	119.21	increase	<0.0001
rplS	2.38	decrease	0.0455		slp	8.29	decrease	0.0001
					nanK	40.49	increase	0.0003
					nanA	32.97	increase	0.0003
					cysN	3.76	decrease	0.0004
					uxuB	22.23	increase	0.0005
					uidA	14.85	increase	0.0005
					cysH	3.75	decrease	0.0005
					araF	65.45	increase	0.0007
					uxuA	11.21	increase	0.0008
					araG	91.94	increase	0.001
					intF	5.61	increase	0.0013
					cirA	3.08	increase	0.0015
					ybjX	3.25	increase	0.0017
					fadM	4	increase	0.002
					cysI	2.9	decrease	0.0022
					nnr	3.48	increase	0.0027
					gabT	3.87	increase	0.003
					deaD	5.35	decrease	0.0033
					tar	8.25	decrease	0.0035
					rplJ	2.48	decrease	0.0036
					mgtA	2.8	increase	0.0038
					rstA	2.84	increase	0.0039
					puuE	3.34	increase	0.0042
					yehX	4.11	increase	0.005
					nlpA	2.99	decrease	0.005
					ycjX	2.59	increase	0.0052
					atpE	16.81	decrease	0.0053
					yeiP	3.86	decrease	0.006
					ompT	3.96	decrease	0.0062
					pyrI	2.67	decrease	0.0064
					guaB	2.02	decrease	0.0068
					yqeF	2.93	increase	0.007
					puuC	3.79	increase	0.0073
					dhaR	2.82	increase	0.0073
					serA	2.08	decrease	0.008
					clpB	2.84	increase	0.0086
					rpoS	6.64	increase	0.0096
					livK	3.76	decrease	0.011
					lpoA	2.77	decrease	0.0122
					entF	2.99	increase	0.0122
					grcA	5.89	decrease	0.0124
					ahr	2.75	increase	0.0135
					yafV	2.6	increase	0.0138
					borD	13.67	decrease	0.0153
					glcC	3	increase	0.0153
					fadE	2.04	increase	0.0156
					asnA	2.81	decrease	0.0168
					ygeA	30.32	increase	0.0168
					ubiG	2.01	decrease	0.0168
					proP	8.64	decrease	0.0174
					gadC	2.74	decrease	0.0179
					cysD	3.37	decrease	0.019
					psuG	2.83	increase	0.0201
					arcA	2.53	increase	0.0204
					nrdD	2.01	increase	0.0205
					rpmC	2.67	decrease	0.0239
					rssB	2.29	increase	0.0239
					rpmB	2.46	decrease	0.0249
					fadH	2.62	increase	0.0262
					rplT	3.01	decrease	0.0266
					metR	2.05	increase	0.0269
					yahK	2.69	increase	0.0273
					lpxC	2.64	increase	0.0281
					adk	2.74	decrease	0.0281
					ycaC	2.2	increase	0.0287
					sslE	5.28	increase	0.0287
					skp	2.58	decrease	0.0295
					ptsG	2.26	decrease	0.0314
					betB	2.4	increase	0.0314
					malE	4.58	decrease	0.0319
					cysK	2.14	decrease	0.0331
					rbsA	4.4	increase	0.0363
					lhgO	2.2	increase	0.0364
					yqjI	2.22	decrease	0.0364
					lysA	3.75	decrease	0.0364
					purM	2.72	decrease	0.0364
					rpsB	2.55	decrease	0.0364
					rpsG	3.01	decrease	0.0366
					rplM	2.13	decrease	0.0369
					speD	3.1	decrease	0.0383
					ybhG	2.47	increase	0.0408
					leuD	2.57	decrease	0.0408
					malF	2.75	decrease	0.0408
					yeiE	2.21	increase	0.0408
					actP	2.71	increase	0.0408
					cysM	2.61	decrease	0.0408
					rpsM	2.96	decrease	0.0452
					ybeZ	2.36	increase	0.0468
					araC	12.35	increase	0.047

## Sheet: Table S1E
Table S1E. Proteins exhibiting significant changes after induction of active CimA3.7 (test fermentations).
TS2-TS1					TS3-TS1
Protein Name	Fold Change	Direction	Adjusted P-value		Protein Name	Fold Change	Direction	Adjusted P-value
cimA	76.36	increase	<0.0001		cimA	43.87	increase	<0.0001
araF	535.54	increase	<0.0001		rspA	2473.47	increase	<0.0001
ibpB	91.2	increase	0.0008		araF	854.01	increase	<0.0001
mglA	5.31	increase	0.0019		rspB	162.53	increase	<0.0001
ibpA	66.86	increase	0.0021		nanE	14.42	increase	<0.0001
rpoS	14.08	increase	0.0021		nanA	76.17	increase	<0.0001
yifE	5.05	decrease	0.0029		uxaC	6.14	increase	0.0001
tgt	3.13	decrease	0.0052		ibpB	97.57	increase	0.0003
aroK	3.62	decrease	0.0134		oppD	6.58	increase	0.0003
trmA	6.03	decrease	0.0158		uxuA	15.89	increase	0.0003
atpE	9.08	decrease	0.0184		katE	10.93	increase	0.0003
cyoA	2.17	decrease	0.0229		ibpA	82.66	increase	0.0005
rspB	7.3	increase	0.029		uxaB	43.93	increase	0.0009
ilvI	2.41	decrease	0.0298		rimO	3.16	decrease	0.0009
uup	2.91	increase	0.0298		poxB	4.95	increase	0.001
cmoB	2.28	increase	0.0321		mglA	4.71	increase	0.0011
ytfQ	9.79	increase	0.0343		ilvI	3.37	decrease	0.0011
nhaB	2.83	decrease	0.0469		yifE	5.04	decrease	0.0012
dgkA	3.51	decrease	0.0469		mgtA	3.24	increase	0.0012
rspA	14.46	increase	0.0469		asnA	4.27	decrease	0.0017
					araG	103.81	increase	0.0018
					yjhC	13.62	increase	0.0018
					uxuB	13.83	increase	0.0018
					purA	2.29	decrease	0.0018
					rplI	3.12	decrease	0.0021
					talA	3.83	increase	0.0021
					atpE	15.41	decrease	0.0021
					prpD	4.11	increase	0.0021
					rpsR	4.27	decrease	0.0021
					prpC	2.59	increase	0.0024
					gatC	2.35	decrease	0.0026
					rplE	3.3	decrease	0.0028
					yfhM	2.78	increase	0.003
					cirA	2.97	increase	0.0032
					uup	3.46	increase	0.0032
					fabA	2.37	decrease	0.0032
					slp	3.85	increase	0.0036
					rpsB	3.77	decrease	0.0036
					uxaA	17.99	increase	0.0037
					hrpA	2.4	increase	0.0042
					rplP	2.59	decrease	0.0042
					rplM	2.86	decrease	0.0043
					fbaB	3.98	increase	0.0055
					aroK	3.3	decrease	0.0058
					deoA	2.94	increase	0.0058
					rcsD	2.13	increase	0.0062
					tgt	2.5	decrease	0.0062
					pfo	2.4	increase	0.0062
					tar	6.24	decrease	0.0065
					glgB	6.44	increase	0.0065
					alaC	2.64	decrease	0.0067
					yqjG	4.33	increase	0.007
					ptsG	2.72	decrease	0.007
					pyrH	3.98	decrease	0.007
					serC	2.08	decrease	0.007
					glgX	3.61	increase	0.007
					cmoB	2.17	increase	0.0073
					yhiI	9.13	increase	0.0073
					galE	2.94	increase	0.0074
					thrC	2.28	decrease	0.0086
					argG	2.06	decrease	0.0097
					galK	7.77	increase	0.0097
					ytfQ	9.69	increase	0.0097
					rho	2.07	decrease	0.0097
					dadA	8.67	increase	0.0097
					pka	2.65	increase	0.0105
					yecD	2.34	increase	0.0105
					nadB	4.81	decrease	0.0112
					csiD	3.55	increase	0.0115
					pfkB	2.91	increase	0.0115
					uvrA	4.17	increase	0.0116
					dgkA	3.36	decrease	0.0117
					yciO	5.32	increase	0.0122
					acnB	2.57	decrease	0.0122
					yhjG	2.4	increase	0.0122
					secY	2.39	decrease	0.0122
					metA	5.53	increase	0.0122
					galU	2.44	decrease	0.0125
					ygeA	60.54	increase	0.015
					lysS	2.42	decrease	0.0151
					yeeX	4.35	decrease	0.0151
					nuoH	2.69	increase	0.0151
					bfr	3.11	increase	0.0153
					hisD	2.22	decrease	0.0159
					gabD	3.14	increase	0.0161
					prpB	3.06	increase	0.0161
					ybjQ	2.67	increase	0.0161
					ybjX	2.32	decrease	0.0163
					nlpA	2.32	decrease	0.0163
					yfiF	2.26	decrease	0.0163
					pyrD	2.47	decrease	0.0165
					lldD	3.06	increase	0.0174
					rpsA	2.84	decrease	0.0176
					glmU	3.94	decrease	0.0186
					livK	3.05	decrease	0.019
					cysH	2.27	decrease	0.019
					tktB	2.28	increase	0.0198
					gcvR	2.62	decrease	0.0206
					fkpA	2.98	decrease	0.0206
					upp	2.95	decrease	0.0208
					ptsP	3.68	increase	0.0208
					aceK	2.28	increase	0.0214
					sdaC	10.54	decrease	0.0217
					dadX	8.38	increase	0.0221
					yeaG	2.11	increase	0.0221
					metE	3.04	decrease	0.0221
					gabT	2.45	increase	0.0231
					carB	2.37	decrease	0.0231
					fabF	2.14	decrease	0.0235
					ubiI	2.25	decrease	0.0235
					msrC	3.76	decrease	0.0243
					fur	2.17	decrease	0.0247
					lepB	2.53	decrease	0.0251
					rfbD	4.68	decrease	0.0252
					fumC	4.26	increase	0.0253
					fadH	2.41	increase	0.0255
					rplO	2.23	decrease	0.0266
					ribD	3.53	decrease	0.0303
					yeeN	4.46	decrease	0.0305
					nhaB	2.2	decrease	0.0308
					mhpR	2.92	decrease	0.0319
					tabA	2.53	decrease	0.0319
					iscU	3.08	increase	0.0319
					mlc	2.44	increase	0.0323
					uvrY	2.16	decrease	0.0323
					ftsZ	2.24	decrease	0.0329
					hybC	2.31	decrease	0.0334
					rpsH	2.75	decrease	0.0334
					yiaF	2.72	decrease	0.0334
					otsA	4.37	increase	0.0334
					purH	2.36	decrease	0.0337
					glyA	2.52	decrease	0.0337
					yagU	2.42	decrease	0.0344
					trmA	3.11	decrease	0.0348
					rpsM	2.84	decrease	0.0355
					clpB	2.08	increase	0.0381
					ompT	2.48	decrease	0.0389
					puuD	3.68	increase	0.0389
					rplW	19.21	decrease	0.0392
					rplT	2.51	decrease	0.0394
					parE	3.13	decrease	0.0394
					actP	2.26	increase	0.0396
					surA	2.93	increase	0.0399
					rpsG	2.67	decrease	0.0407
					murC	2.33	decrease	0.0422
					livJ	3.19	decrease	0.0426
					sthA	2.25	increase	0.0434
					stpA	9.33	decrease	0.0479
					ptsI	2.38	decrease	0.0482
					trpA	2.06	decrease	0.0489

## Sheet: Table S1F
Table S1F. Proteins exhibiting significant changes in the test fermentations relative to the control fermentations.
TS2-CS2					TS3-CS3
Protein Name	Fold Change	Direction	Adjusted P-value		Protein Name	Fold Change	Direction	Adjusted P-value
uup	4.77	increase	0.0885		slp	31.88	increase	0.0002
					ybjX	7.54	decrease	0.0043
					deoA	5.01	increase	0.0313
					oppD	5.44	increase	0.038
