# Supplementary material for: Systems Analyses Reveal the Resilience of Escherichia coli Physiology during Accumulation and Export of the Nonnative Organic Acid Citramalate
Source: mSystems. 2019 Jun 11;4(4):e00187-19. doi: 10.1128/mSystems.00187-19 (PMC6561320; doi:10.1128/mSystems.00187-19)
Supplement: TABLE S2 [file mSystems.00187-19-st002.xlsx]

## Sheet: TableS2
Control fermentation		Production fermentation
Transcription factor	Genes that were most heavily influenced	Transcription factor	Genes that were most heavily influenced
AraC	araE	BetI	betT
ArcA	betI	BirA	bioA
BirA	bioB	ComR	bhsA
ExuR	uxaB	CysB	cysB
FlhDC	flgB	FlhDC	napF
HU	mtr	GadW	hdeA
IscR	nrdH	MalT	malE
McbR	ybiM	MetJ	metE
MprA	acrA	Mlc	malT
RhaR	rhaS	MprA	acrA
YefM-YoeB	yefM	PaaX	paaA
		PuuR	puuC
		RhaR	rhaS
		TreR	treB
		XylR	xylA
