# Supplementary material for: Systems Analyses Reveal the Resilience of Escherichia coli Physiology during Accumulation and Export of the Nonnative Organic Acid Citramalate
Source: mSystems. 2019 Jun 11;4(4):e00187-19. doi: 10.1128/mSystems.00187-19 (PMC6561320; doi:10.1128/mSystems.00187-19)
Supplement: TABLE S3 [file mSystems.00187-19-st003.xlsx]

## Sheet: TableS3A
Masstag	Polarity	% total	cum. % total	CS1 mean	CS2 mean	CS3 mean	TS1 mean	TS2 mean	TS3 mean	TS3/TS1 log2fc	CS3/CS1 log2fc	TS3/CS3 log2fc	TS1/CS1 log2fc	Strain adj pval	Time adj pval	Interaction adj pval	manual annotation	ECMDB MS1 hits	LMSD MS1 hits	LM MS2 HCD hits	LM MS2 CID hits	LB MS2 HCD hits	LB MS2 CID hits	sigStrain	sigTime	sigInt	sigNone	sigStrainOnly	sigTimeOnly	sigIntOnly	sigStrainTime	sigStrainInt	sigTimeInt	sigStrainTimeInt	absfcOver2	PercentOver0.1	strainSpecific	timeSpecific	houseKeeping
M690.5071T815	pos	27.4629	27.4629	1.30089	1.60876	1.00489	0.716157	0.875344	0.498839	-0.521701	-0.372459	-1.01039	-0.861147	0.0029269	0.033296	0.98251	M690.5071T816 PE(16:0_16:1)	PE(14:0/18:1(9Z)); [M+H]+_1.2.1.3|PE(18:1(9Z)/14:0); [M+H]+_1.2.2.3|PE(14:0/17:0cycw7c); [M+H]+_1.2.3.3	LMGP01010735 PC(18:0/11:1(10E)); [M+H]+_1.2.1.39|LMGP01011321 PC(12:0/17:1(9Z)); [M+H]+_1.2.2.39|LMGP01011343 PC(13:0/16:1(9Z)); [M+H]+_1.2.3.39|LMGP01011365 PC(14:0/15:1(9Z)); [M+H]+_1.2.4.39|LMGP01011382 PC(14:1(9Z)/15:0); [M+H]+_1.2.5.39|LMGP01011411 PC(15:0/14:1(9Z)); [M+H]+_1.2.6.39|LMGP01011433 PC(15:1(9Z)/14:0); [M+H]+_1.2.7.39|LMGP01011474 PC(16:1(9Z)/13:0); [M+H]+_1.2.8.39|LMGP01011521 P…	1_PE(16:0_16:1)+H | 1_PE(15:0_17:1)+H | 1_PE(12:0_20:1)+H | 1_PE(14:1_18:0)+H | 3_PE(32:1)+H | 1_PE(10:0_22:1)+H | 1_PE(14:0_18:1)+H | 1_PE(15:1_17:0)+H	1_PE(16:0_16:1)+H | 1_PE(15:0_17:1)+H | 1_PE(15:1_17:0)+H | 1_PE(14:1_18:0)+H | 3_PE(32:1)+H | 1_PE(14:0_18:1)+H | 1_PE(12:0_20:1)+H | 1_PE(8:0_24:1)+H	PE 32:1; [M+H]+; GPEtn(14:0/18:1(11E))	PE 32:1; [M+H]+; GPEtn(16:0/16:1(7Z))	TRUE	TRUE	FALSE	FALSE	FALSE	FALSE	FALSE	TRUE	FALSE	FALSE	FALSE	TRUE	TRUE	TRUE	TRUE	FALSE
M704.5228T850	pos	12.4198	39.8827	0.34558	0.48608	0.755615	0.239406	0.345403	0.543565	1.18299	1.12863	-0.4752	-0.529559	0.0099448	0.0038368	0.98251	M704.5228T851 PE(16:0_17:0cyc)	PE(15:0/18:1(9Z)); [M+H]+_1.3.1.10|PE(18:1(9Z)/15:0); [M+H]+_1.3.2.10|PE(14:0/19:0cycv8c); [M+H]+_1.3.3.10|PE(14:0/19:0cycw8c); [M+H]+_1.3.4.10|PE(14:0/19:1(9Z)); [M+H]+_1.3.5.10|PE(15:0/17:0cycw7c); [M+H]+_1.3.6.10|PE(16:0/17:0cycw7c); [M+H]+_1.3.7.10|PE(17:0cycw7c/16:0); [M+H]+_1.3.8.10|PE(19:0cycv8c/14:0); [M+H]+_1.3.9.10|PE(19:1(9Z)/14:0); [M+H]+_1.3.10.10	LMGP01010440 PC(12:0/18:1(9Z)); [M+H]+_1.3.1.40|LMGP01010485 PC(14:0/16:1(9Z)); [M+H]+_1.3.2.40|LMGP01011344 PC(13:0/17:1(9Z)); [M+H]+_1.3.3.40|LMGP01011384 PC(14:1(9Z)/16:0); [M+H]+_1.3.4.40|LMGP01011412 PC(15:0/15:1(9Z)); [M+H]+_1.3.5.40|LMGP01011435 PC(15:1(9Z)/15:0); [M+H]+_1.3.6.40|LMGP01011463 PC(16:0/14:1(9Z)); [M+H]+_1.3.7.40|LMGP01011475 PC(16:1(9Z)/14:0); [M+H]+_1.3.8.40|LMGP01011522 PC…	1_PE(16:0_17:1)+H | 1_PE(16:1_17:0)+H | 1_PE(15:0_18:1)+H | 1_PE(13:0_20:1)+H | 1_PE(15:1_18:0)+H | 3_PE(33:1)+H | 1_PE(14:1_19:0)+H	1_PE(16:0_17:1)+H | 1_PE(16:1_17:0)+H | 1_PE(15:0_18:1)+H | 1_PE(15:1_18:0)+H | 3_PE(33:1)+H | 1_PE(14:1_19:0)+H | 1_PE(13:0_20:1)+H | 1_DG(20:5_22:6)+NH4		PE 33:1; [M+H]+; GPEtn(7:0/26:1(5Z))	TRUE	TRUE	FALSE	FALSE	FALSE	FALSE	FALSE	TRUE	FALSE	FALSE	FALSE	TRUE	TRUE	TRUE	TRUE	FALSE
M716.5225T817	pos	9.21504	49.0977	0.492207	0.442025	0.32224	0.318548	0.320667	0.119221	-1.41788	-0.611129	-1.4345	-0.627754	0.0099448	0.0013855	0.13327	M716.5224T818 PE(16:1_18:1)	PE(16:1(9Z)/18:1(9Z)); [M+H]+_2.3.1.4|PE(18:1(9Z)/16:1(9Z)); [M+H]+_2.3.2.4|PE(15:0cyclo/19:0cycv8c); [M+H]+_2.3.3.4|PE(19:0cycv8c/15:0cyclo); [M+H]+_2.3.4.4	LMGP01011348 PC(13:0/18:2(9Z,12Z)); [M+H]+_2.3.1.38|LMGP01011368 PC(14:0/17:2(9Z,12Z)); [M+H]+_2.3.2.38|LMGP01011387 PC(14:1(9Z)/17:1(9Z)); [M+H]+_2.3.3.38|LMGP01011438 PC(15:1(9Z)/16:1(9Z)); [M+H]+_2.3.4.38|LMGP01011478 PC(16:1(9Z)/15:1(9Z)); [M+H]+_2.3.5.38|LMGP01011524 PC(17:1(9Z)/14:1(9Z)); [M+H]+_2.3.6.38|LMGP01011553 PC(17:2(9Z,12Z)/14:0); [M+H]+_2.3.7.38|LMGP01011615 PC(18:2(9Z,12Z)/13:0);…	1_PE(16:1_18:1)+H | 1_PE(17:1_17:1)+H | 1_PE(14:1_20:1)+H | 1_PE(16:0_18:2)+H | 1_PE(14:0_20:2)+H | 3_PE(34:2)+H | 1_PE(17:0_17:2)+H	1_PE(16:1_18:1)+H | 1_PE(14:1_20:1)+H | 1_PE(17:1_17:1)+H | 1_PE(16:0_18:2)+H | 3_PE(34:2)+H | 1_PE(17:0_17:2)+H | 1_PE(14:0_20:2)+H | 1_PE(12:0_22:2)+H			TRUE	TRUE	FALSE	FALSE	FALSE	FALSE	FALSE	TRUE	FALSE	FALSE	FALSE	TRUE	TRUE	TRUE	TRUE	FALSE
M718.5384T867	pos	8.39224	57.49	0.414287	0.408464	0.286345	0.269009	0.28205	0.174843	-0.621595	-0.532875	-0.711696	-0.622976	0.0095463	0.025717	0.92779	M718.5383T868 PE(16:0_18:1)	PE(15:0cyclo/19:iso); [M+H]+_1.2.1.8|PE(16:0/18:1(9Z)); [M+H]+_1.2.2.8|PE(16:1(9Z)/18:0); [M+H]+_1.2.3.8|PE(18:0/16:1(9Z)); [M+H]+_1.2.4.8|PE(18:1(9Z)/16:0); [M+H]+_1.2.5.8|PE(19:iso/15:0cyclo); [M+H]+_1.2.6.8|PE(15:0/19:1(9Z)); [M+H]+_1.2.7.8|PE(19:1(9Z)/15:0); [M+H]+_1.2.8.8	LMGP01010002 PC(16:0/15:1(14)); [M+H]+_1.2.1.46|LMGP01010008 PC(17:0/14:1(9Z)); [M+H]+_1.2.2.46|LMGP01010535 PC(15:0/16:1(9Z)); [M+H]+_1.2.3.46|LMGP01011328 PC(12:0/19:1(9Z)); [M+H]+_1.2.4.46|LMGP01011347 PC(13:0/18:1(9Z)); [M+H]+_1.2.5.46|LMGP01011367 PC(14:0/17:1(9Z)); [M+H]+_1.2.6.46|LMGP01011386 PC(14:1(9Z)/17:0); [M+H]+_1.2.7.46|LMGP01011437 PC(15:1(9Z)/16:0); [M+H]+_1.2.8.46|LMGP01011464 PC…	1_PE(16:0_18:1)+H | 1_PE(16:1_18:0)+H | 1_PE(17:0_17:1)+H | 1_PE(14:0_20:1)+H | 1_PE(12:0_22:1)+H | 3_PE(34:1)+H | 1_PE(14:1_20:0)+H | 1_PE(15:1_19:0)+H | 1_PE(10:0_24:1)+H	1_PE(16:0_18:1)+H | 1_PE(17:0_17:1)+H | 3_PE(34:1)+H | 1_PE(14:1_20:0)+H | 1_PE(12:0_22:1)+H | 1_PE(16:1_18:0)+H | 1_PE(15:1_19:0)+H | 1_PE(10:0_24:1)+H		PE 34:1; [M+H]+; GPEtn(16:0/18:1(11E))	TRUE	TRUE	FALSE	FALSE	FALSE	FALSE	FALSE	TRUE	FALSE	FALSE	FALSE	FALSE	TRUE	FALSE	FALSE	FALSE
M727.5664T996	pos	8.34804	65.838	0.302812	0.299003	0.251469	0.349682	0.329701	0.292669	-0.256776	-0.268041	0.218888	0.207623	0.14121	0.15513	0.9551	M727.5663T996 Ubiquinone-8	Ubiquinone-8; [M+H]+_1.3.1.1	LMPR02010005 Coenzyme Q8; [M+H]+_1.3.1.2|LMST01020029 Cholesteryl 11-hydroperoxy-eicosatetraenoate; [M+Na]+_1.3.2.2	4_PEG(n=12_H+_CH2=13_DBE=1_(2-NH3))	4_PEG(n=12_H+_CH2=13_DBE=1_(2-NH3))			FALSE	FALSE	FALSE	TRUE	FALSE	FALSE	FALSE	FALSE	FALSE	FALSE	FALSE	FALSE	TRUE	FALSE	FALSE	TRUE
M746.6084T958	pos	4.68253	70.5205	0.136298	0.251164	0.168968	0.0779963	0.220803	0.168625	1.11234	0.309989	-0.00292749	-0.805283	0.096132	3.7473e-05	0.033692	M746.6084T958 Ubiquinol-8		LMGP01020003 PC(O-16:0/18:1(9Z)); [M+H]+_1.1.1.15|LMGP01020089 PC(O-18:0/16:1(9Z)); [M+H]+_1.1.2.15|LMGP01020152 PC(O-18:1(9Z)/16:0); [M+H]+_1.1.3.15|LMGP01020219 PC(O-20:0/14:1(9Z)); [M+H]+_1.1.4.15|LMGP01020256 PC(O-16:1(9Z)/18:0); [M+H]+_1.1.5.15|LMGP01020261 PC(O-18:1(11Z)/16:0); [M+H]+_1.1.6.15|LMGP01030030 PC(P-16:0/18:0); [M+H]+_1.1.7.15|LMGP01030052 PC(P-18:0/16:0); [M+H]+_1.1.8.15|LMGP01…	3_Plasmanyl-PE(37:1)+H | 1_Plasmenyl-PE(P-20:0/17:0)+H	1_Plasmenyl-PE(P-20:0/17:0)+H | 1_Plasmenyl-PE(P-16:0/21:0)+H | 1_Plasmanyl-PE(O-20:0/17:1)+H | 1_Plasmenyl-PE(P-18:0/19:0)+H | 3_Plasmanyl-PE(37:1)+H | 3_Plasmenyl-PE(37:0)+H			FALSE	TRUE	TRUE	FALSE	FALSE	FALSE	FALSE	FALSE	FALSE	TRUE	FALSE	TRUE	TRUE	FALSE	TRUE	FALSE
M676.4914T782	pos	3.88839	74.4089	0.0966491	0.190824	0.234501	0.0739967	0.139842	0.1144	0.62855	1.27877	-1.03551	-0.385294	0.008484	0.0014381	0.32819	M676.4914T782 PE(15:0_16:1)	PE(12:0/19:1(12Z)); [M+H]+_1.1.1.11|PE(15:0/16:1(9Z)); [M+H]+_1.1.2.11|PE(16:1(9Z)/15:0); [M+H]+_1.1.3.11|PE(19:0cycw8c/12:0); [M+H]+_1.1.4.11|PE(19:1(12Z)/12:0); [M+H]+_1.1.5.11|PE(12:0/19:0cycw8c); [M+H]+_1.1.6.11|PE(12:0/19:1(9Z)); [M+H]+_1.1.7.11|PE(15:0cyclo/16:0); [M+H]+_1.1.8.11|PE(16:0/15:0cyclo); [M+H]+_1.1.9.11|PE(17:0cycw7c/14:0); [M+H]+_1.1.10.11|PE(19:1(9Z)/12:0); [M+H]+_1.1.11.11	LMGP01010392 PC(10:0/18:1(9Z)); [M+H]+_1.1.1.34|LMGP01011319 PC(12:0/16:1(9Z)); [M+H]+_1.1.2.34|LMGP01011341 PC(13:0/15:1(9Z)); [M+H]+_1.1.3.34|LMGP01011364 PC(14:0/14:1(9Z)); [M+H]+_1.1.4.34|LMGP01011381 PC(14:1(9Z)/14:0); [M+H]+_1.1.5.34|LMGP01011432 PC(15:1(9Z)/13:0); [M+H]+_1.1.6.34|LMGP01011473 PC(16:1(9Z)/12:0); [M+H]+_1.1.7.34|LMGP02010005 PE(17:0/14:1(9Z)); [M+H]+_1.1.8.34|LMGP02010353 PE…	1_PE(15:0_16:1)+H | 1_PE(15:1_16:0)+H | 1_PE(14:0_17:1)+H | 3_PE(31:1)+H | 1_PE(14:1_17:0)+H | 1_PE(13:0_18:1)+H	1_PE(15:0_16:1)+H | 1_PE(14:0_17:1)+H | 1_PE(15:1_16:0)+H | 1_PE(13:0_18:1)+H | 3_PE(31:1)+H | 1_PE(14:1_17:0)+H		PE 31:1; [M+H]+; GPEtn(7:0/24:1(15Z))	TRUE	TRUE	FALSE	FALSE	FALSE	FALSE	FALSE	TRUE	FALSE	FALSE	FALSE	TRUE	TRUE	TRUE	TRUE	FALSE
M744.5538T869	pos	3.42155	77.8305	0.17128	0.149654	0.135617	0.120268	0.11287	0.0584469	-1.04105	-0.336824	-1.21434	-0.510107	0.015531	0.014786	0.20013	M744.5538T869 PE(18:1_18:1)	PE(18:1(9Z)/18:1(9Z)); [M+H]+_2.2.1.4|PE(17:0cycw7c/17:0cycw7c); [M+H]+_2.2.2.4|PE(17:0cycw7c/19:0cycv8c); [M+H]+_2.2.3.4|PE(19:0cycv8c/17:0cycw7c); [M+H]+_2.2.4.4	LMGP01010543 PC(15:0/18:2(9Z,12Z)); [M+H]+_2.2.1.42|LMGP01011354 PC(13:0/20:2(11Z,14Z)); [M+H]+_2.2.2.42|LMGP01011396 PC(14:1(9Z)/19:1(9Z)); [M+H]+_2.2.3.42|LMGP01011443 PC(15:1(9Z)/18:1(9Z)); [M+H]+_2.2.4.42|LMGP01011465 PC(16:0/17:2(9Z,12Z)); [M+H]+_2.2.5.42|LMGP01011481 PC(16:1(9Z)/17:1(9Z)); [M+H]+_2.2.6.42|LMGP01011528 PC(17:1(9Z)/16:1(9Z)); [M+H]+_2.2.7.42|LMGP01011557 PC(17:2(9Z,12Z)/16:0)…	1_PE(18:1_18:1)+H | 1_PE(16:1_20:1)+H | 1_PE(17:2_19:0)+H | 1_PE(16:0_20:2)+H | 3_PE(36:2)+H | 1_PE(14:1_22:1)+H | 1_PE(18:0_18:2)+H | 1_PE(14:0_22:2)+H	1_PE(18:1_18:1)+H | 1_PE(14:1_22:1)+H | 1_PE(17:2_19:0)+H | 1_PE(14:0_22:2)+H | 3_PE(36:2)+H | 1_PE(18:0_18:2)+H | 1_PE(16:1_20:1)+H | 1_PE(16:0_20:2)+H		PE 36:2; [M+H]+; GPEtn(10:0/26:2(5E,9Z))	TRUE	TRUE	FALSE	FALSE	FALSE	FALSE	FALSE	TRUE	FALSE	FALSE	FALSE	TRUE	TRUE	TRUE	TRUE	FALSE
M718.5382T878	pos	1.36097	79.1914	0.0338968	0.0462455	0.101089	0.0238206	0.029484	0.0630463	1.4042	1.57641	-0.681148	-0.508938	0.013734	0.00040059	0.92779	M718.5382T878 PE(17:0_17:1)	PE(15:0cyclo/19:iso); [M+H]+_2.3.1.8|PE(16:0/18:1(9Z)); [M+H]+_2.3.2.8|PE(16:1(9Z)/18:0); [M+H]+_2.3.3.8|PE(18:0/16:1(9Z)); [M+H]+_2.3.4.8|PE(18:1(9Z)/16:0); [M+H]+_2.3.5.8|PE(19:iso/15:0cyclo); [M+H]+_2.3.6.8|PE(15:0/19:1(9Z)); [M+H]+_2.3.7.8|PE(19:1(9Z)/15:0); [M+H]+_2.3.8.8	LMGP01010002 PC(16:0/15:1(14)); [M+H]+_2.3.1.46|LMGP01010008 PC(17:0/14:1(9Z)); [M+H]+_2.3.2.46|LMGP01010535 PC(15:0/16:1(9Z)); [M+H]+_2.3.3.46|LMGP01011328 PC(12:0/19:1(9Z)); [M+H]+_2.3.4.46|LMGP01011347 PC(13:0/18:1(9Z)); [M+H]+_2.3.5.46|LMGP01011367 PC(14:0/17:1(9Z)); [M+H]+_2.3.6.46|LMGP01011386 PC(14:1(9Z)/17:0); [M+H]+_2.3.7.46|LMGP01011437 PC(15:1(9Z)/16:0); [M+H]+_2.3.8.46|LMGP01011464 PC…	1_PE(16:0_18:1)+H | 1_PE(16:1_18:0)+H | 1_PE(17:0_17:1)+H | 1_PE(14:0_20:1)+H | 1_PE(12:0_22:1)+H | 3_PE(34:1)+H | 1_PE(14:1_20:0)+H | 1_PE(15:1_19:0)+H	1_PE(16:0_18:1)+H | 1_PE(17:0_17:1)+H | 3_PE(34:1)+H | 1_PE(14:1_20:0)+H | 1_PE(12:0_22:1)+H | 1_PE(16:1_18:0)+H | 1_PE(15:1_19:0)+H		PE 34:1; [M+H]+; GPEtn(14:1(9Z)/20:0)	TRUE	TRUE	FALSE	FALSE	FALSE	FALSE	FALSE	TRUE	FALSE	FALSE	FALSE	TRUE	TRUE	TRUE	TRUE	FALSE
M688.4913T756	pos	1.29521	80.4866	0.0767816	0.0580477	0.043743	0.0479017	0.04113	0.015599	-1.61863	-0.811709	-1.4876	-0.680682	0.0064299	0.00014741	0.043269	M688.4913T757 PE(16:1_16:1)	PE(15:0cyclo/17:0cycw7c); [M+H]+_1.4.1.2|PE(17:0cycw7c/15:0cyclo); [M+H]+_1.4.2.2	LMGP01011322 PC(12:0/17:2(9Z,12Z)); [M+H]+_1.4.1.29|LMGP01011383 PC(14:1(9Z)/15:1(9Z)); [M+H]+_1.4.2.29|LMGP01011434 PC(15:1(9Z)/14:1(9Z)); [M+H]+_1.4.3.29|LMGP01011551 PC(17:2(9Z,12Z)/12:0); [M+H]+_1.4.4.29|LMGP02010108 PE(16:1(9Z)/16:1(9Z)); [M+H]+_1.4.5.29|LMGP02010354 PE(16:1(11Z)/16:1(11Z)); [M+H]+_1.4.6.29|LMGP02010356 PE(16:1(5Z)/16:1(5Z)); [M+H]+_1.4.7.29|LMGP02010373 PE(12:0/20:2(11Z,14Z…	1_PE(16:1_16:1)+H | 1_PE(14:1_18:1)+H | 1_PE(15:1_17:1)+H | 1_PE(14:0_18:2)+H | 3_PE(32:2)+H | 1_PE(10:0_22:2)+H | 1_PE(12:0_20:2)+H | 1_PE(15:0_17:2)+H	1_PE(16:1_16:1)+H | 1_PE(14:1_18:1)+H | 1_PE(15:1_17:1)+H | 1_PE(15:0_17:2)+H | 3_PE(32:2)+H | 1_PE(12:0_20:2)+H		PE 32:2; [M+H]+; GPEtn(16:1(7Z)/16:1(7Z))	TRUE	TRUE	TRUE	FALSE	FALSE	FALSE	FALSE	FALSE	FALSE	FALSE	TRUE	TRUE	TRUE	TRUE	TRUE	FALSE
M577.5192T831	pos	1.22184	81.7085	0.0739562	0.0375952	0.0284319	0.0471217	0.0473578	0.032698	-0.527189	-1.37916	0.201695	-0.650277	0.84525	0.0032479	0.093646	M577.5191T832 PG(16:0_18:1)		LMFA05000691 phenolic phthiocerol; [M+H]+_1.8.1.1	4_PEG(n=7_H+_CH2=18_DBE=1_(2-NH3))	4_PEG(n=7_H+_CH2=18_DBE=1_(2-NH3))			FALSE	TRUE	FALSE	FALSE	FALSE	TRUE	FALSE	FALSE	FALSE	FALSE	FALSE	TRUE	TRUE	FALSE	TRUE	FALSE
M704.5228T839	pos	0.83804	82.5465	0.026169	0.0353702	0.0446292	0.0204399	0.0295608	0.0270721	0.405414	0.770129	-0.721182	-0.356467	0.018508	0.0092912	0.43395	M704.5228T839 PE(16:0_17:1)	PE(15:0/18:1(9Z)); [M+H]+_3.3.1.10|PE(18:1(9Z)/15:0); [M+H]+_3.3.2.10|PE(14:0/19:0cycv8c); [M+H]+_3.3.3.10|PE(14:0/19:0cycw8c); [M+H]+_3.3.4.10|PE(14:0/19:1(9Z)); [M+H]+_3.3.5.10|PE(15:0/17:0cycw7c); [M+H]+_3.3.6.10|PE(16:0/17:0cycw7c); [M+H]+_3.3.7.10|PE(17:0cycw7c/16:0); [M+H]+_3.3.8.10|PE(19:0cycv8c/14:0); [M+H]+_3.3.9.10|PE(19:1(9Z)/14:0); [M+H]+_3.3.10.10	LMGP01010440 PC(12:0/18:1(9Z)); [M+H]+_3.3.1.40|LMGP01010485 PC(14:0/16:1(9Z)); [M+H]+_3.3.2.40|LMGP01011344 PC(13:0/17:1(9Z)); [M+H]+_3.3.3.40|LMGP01011384 PC(14:1(9Z)/16:0); [M+H]+_3.3.4.40|LMGP01011412 PC(15:0/15:1(9Z)); [M+H]+_3.3.5.40|LMGP01011435 PC(15:1(9Z)/15:0); [M+H]+_3.3.6.40|LMGP01011463 PC(16:0/14:1(9Z)); [M+H]+_3.3.7.40|LMGP01011475 PC(16:1(9Z)/14:0); [M+H]+_3.3.8.40|LMGP01011522 PC…	1_PE(16:0_17:1)+H | 1_PE(16:1_17:0)+H | 1_PE(15:0_18:1)+H | 1_PE(13:0_20:1)+H | 1_PE(15:1_18:0)+H | 3_PE(33:1)+H | 1_PE(14:1_19:0)+H	1_PE(16:0_17:1)+H | 1_PE(16:1_17:0)+H | 1_PE(15:0_18:1)+H | 1_PE(15:1_18:0)+H | 3_PE(33:1)+H | 1_PE(14:1_19:0)+H			TRUE	TRUE	FALSE	FALSE	FALSE	FALSE	FALSE	TRUE	FALSE	FALSE	FALSE	FALSE	TRUE	FALSE	FALSE	FALSE
M664.4914T806	pos	0.739837	83.2864	0.0211946	0.0386978	0.0346932	0.0143379	0.026679	0.0261661	0.867864	0.710957	-0.406955	-0.563862	0.05167	0.012034	0.93218	M664.4913T807 PE(15:0_15:0)	PE(12:0/18:0); [M+H]+_1.2.1.3|PE(15:0/15:0); [M+H]+_1.2.2.3|PE(18:0/12:0); [M+H]+_1.2.3.3	LMGP01010700 PC(17:0/10:0); [M+H]+_1.2.1.29|LMGP01011244 PC(8:0/19:0); [M+H]+_1.2.2.29|LMGP01011262 PC(9:0/18:0); [M+H]+_1.2.3.29|LMGP01011317 PC(12:0/15:0); [M+H]+_1.2.4.29|LMGP01011339 PC(13:0/14:0); [M+H]+_1.2.5.29|LMGP01011363 PC(14:0/13:0); [M+H]+_1.2.6.29|LMGP01011409 PC(15:0/12:0); [M+H]+_1.2.7.29|LMGP02010106 PE(15:0/15:0); [M+H]+_1.2.8.29|LMGP02010297 PE(16:0/14:0); [M+H]+_1.2.9.29|LMGP0…	1_PE(14:0_16:0)+H | 1_PE(15:0_15:0)+H | 1_PE(10:0_20:0)+H | 1_PE(12:0_18:0)+H | 3_PE(30:0)+H | 1_PE(13:0_17:0)+H | 1_PE(8:0_22:0)+H	1_PE(14:0_16:0)+H | 1_PE(15:0_15:0)+H | 3_PE(30:0)+H | 1_PE(12:0_18:0)+H | 1_PE(10:0_20:0)+H | 1_PE(13:0_17:0)+H	PE 30:0; [M+H]+; GPEtn(5:0/25:0)		FALSE	TRUE	FALSE	FALSE	FALSE	TRUE	FALSE	FALSE	FALSE	FALSE	FALSE	FALSE	TRUE	FALSE	FALSE	FALSE
M732.5539T902	pos	0.728207	84.0146	0.0228021	0.027405	0.0405822	0.0153813	0.0192983	0.0337566	1.134	0.831679	-0.265677	-0.567996	0.018508	0.0018707	0.76986	M732.5539T903 PE(16:0_19:0cyc)	PE(16:1(9Z)/19:iso); [M+H]+_1.3.1.7|PE(19:iso/16:1(9Z)); [M+H]+_1.3.2.7|PE(16:0/19:0cycv8c); [M+H]+_1.3.3.7|PE(16:0/19:1(9Z)); [M+H]+_1.3.4.7|PE(18:0/17:0cycw7c); [M+H]+_1.3.5.7|PE(19:0cycv8c/16:0); [M+H]+_1.3.6.7|PE(19:1(9Z)/16:0); [M+H]+_1.3.7.7	LMGP01010490 PC(14:0/18:1(11Z)); [M+H]+_1.3.1.51|LMGP01010492 PC(14:0/18:1(9Z)); [M+H]+_1.3.2.51|LMGP01010566 PC(16:0/16:1(9Z)); [M+H]+_1.3.3.51|LMGP01010882 PC(18:1(9Z)/14:0); [M+H]+_1.3.4.51|LMGP01011329 PC(12:0/20:1(11Z)); [M+H]+_1.3.5.51|LMGP01011352 PC(13:0/19:1(9Z)); [M+H]+_1.3.6.51|LMGP01011389 PC(14:1(9Z)/18:0); [M+H]+_1.3.7.51|LMGP01011413 PC(15:0/17:1(9Z)); [M+H]+_1.3.8.51|LMGP01011439 …	1_PE(17:0_18:1)+H | 1_PE(17:1_18:0)+H | 1_PE(16:1_19:0)+H | 1_PE(14:1_21:0)+H | 1_PE(15:0_20:1)+H | 3_PE(35:1)+H | 1_PE(13:0_22:1)+H | 1_PE(15:1_20:0)+H	1_PE(16:1_19:0)+H | 1_PE(14:1_21:0)+H | 1_PE(17:0_18:1)+H | 1_PE(17:1_18:0)+H | 1_PE(15:1_20:0)+H | 1_PE(15:0_20:1)+H | 3_PE(35:1)+H | 1_PE(13:0_22:1)+H			TRUE	TRUE	FALSE	FALSE	FALSE	FALSE	FALSE	TRUE	FALSE	FALSE	FALSE	TRUE	TRUE	TRUE	TRUE	FALSE
M702.5070T797	pos	0.672133	84.6867	0.0219624	0.0299801	0.0366087	0.0162071	0.0217501	0.0204566	0.335941	0.737147	-0.839622	-0.438416	0.0073325	0.0088076	0.43395	M702.5069T798 PE(16:1_17:0cyc)	PE(16:1(9Z)/17:0cycw7c); [M+H]+_2.2.1.3|PE(17:0cycw7c/16:1(9Z)); [M+H]+_2.2.2.3|PE(18:1(9Z)/15:0cyclo); [M+H]+_2.2.3.3	LMGP01011323 PC(12:0/18:2(9Z,12Z)); [M+H]+_2.2.1.31|LMGP01011345 PC(13:0/17:2(9Z,12Z)); [M+H]+_2.2.2.31|LMGP01011385 PC(14:1(9Z)/16:1(9Z)); [M+H]+_2.2.3.31|LMGP01011436 PC(15:1(9Z)/15:1(9Z)); [M+H]+_2.2.4.31|LMGP01011476 PC(16:1(9Z)/14:1(9Z)); [M+H]+_2.2.5.31|LMGP01011552 PC(17:2(9Z,12Z)/13:0); [M+H]+_2.2.6.31|LMGP01011614 PC(18:2(9Z,12Z)/12:0); [M+H]+_2.2.7.31|LMGP02010397 PE(13:0/20:2(11Z,14Z))…	1_PE(16:1_17:1)+H | 1_PE(15:1_18:1)+H | 1_PE(15:0_18:2)+H | 3_PE(33:2)+H | 1_PE(16:0_17:2)+H	1_PE(16:1_17:1)+H | 1_PE(15:1_18:1)+H | 1_PE(16:0_17:2)+H | 3_PE(33:2)+H | 1_PE(15:0_18:2)+H | 1_PE(13:0_20:2)+H		PE 33:2; [M+H]+; GPEtn(16:1(7Z)/17:1(9Z))	TRUE	TRUE	FALSE	FALSE	FALSE	FALSE	FALSE	TRUE	FALSE	FALSE	FALSE	FALSE	TRUE	FALSE	FALSE	FALSE
M662.4758T747	pos	0.611117	85.2978	0.0264419	0.0318218	0.0269516	0.0149698	0.0190582	0.01438	-0.057984	0.0275418	-0.906301	-0.820775	0.00081618	0.14084	0.92779	M662.4757T748 PE(14:0_16:1)	PE(12:0/18:1(11Z)); [M+H]+_1.2.1.8|PE(12:0/18:1(9Z)); [M+H]+_1.2.2.8|PE(16:0/14:1(9Z)); [M+H]+_1.2.3.8|PE(18:1(11Z)/12:0); [M+H]+_1.2.4.8|PE(10:0/19:0cycw8c); [M+H]+_1.2.5.8|PE(17:0cycw7c/12:0); [M+H]+_1.2.6.8|PE(18:1(9Z)/12:0); [M+H]+_1.2.7.8|PE(19:0cycw8c/10:0); [M+H]+_1.2.8.8	LMGP01011318 PC(12:0/15:1(9Z)); [M+H]+_1.2.1.25|LMGP01011340 PC(13:0/14:1(9Z)); [M+H]+_1.2.2.25|LMGP01011380 PC(14:1(9Z)/13:0); [M+H]+_1.2.3.25|LMGP01011431 PC(15:1(9Z)/12:0); [M+H]+_1.2.4.25|LMGP02010387 PE(13:0/17:1(9Z)); [M+H]+_1.2.5.25|LMGP02010427 PE(14:1(9Z)/16:0); [M+H]+_1.2.6.25|LMGP02010455 PE(15:0/15:1(9Z)); [M+H]+_1.2.7.25|LMGP02010478 PE(15:1(9Z)/15:0); [M+H]+_1.2.8.25|LMGP02010506 PE…	1_PE(14:0_16:1)+H | 1_PE(15:0_15:1)+H | 1_PE(14:1_16:0)+H | 1_PE(13:0_17:1)+H | 1_PE(10:0_20:1)+H | 1_PE(12:0_18:1)+H | 3_PE(30:1)+H | 1_PE(8:0_22:1)+H	1_PE(14:0_16:1)+H | 1_PE(15:0_15:1)+H | 1_PE(10:0_20:1)+H | 1_PE(14:1_16:0)+H | 3_PE(30:1)+H | 1_PE(12:0_18:1)+H | 1_PE(13:0_17:1)+H	PE 30:1; [M+H]+; GPEtn(14:0/16:1(7Z))	PE 30:1; [M+H]+; GPEtn(4:0/26:1(5Z))	TRUE	FALSE	FALSE	FALSE	TRUE	FALSE	FALSE	FALSE	FALSE	FALSE	FALSE	FALSE	TRUE	FALSE	FALSE	FALSE
M692.5227T865	pos	0.580127	85.8779	0.0184876	0.0314983	0.0307189	0.0118538	0.0180866	0.0162022	0.450843	0.732572	-0.922935	-0.641206	0.024482	0.018333	0.87812	M692.5226T866 PE(16:0_16:0)	PE(14:0/18:0); [M+H]+_1.2.1.2|PE(18:0/14:0); [M+H]+_1.2.2.2	LMGP01010394 PC(10:0/19:0); [M+H]+_1.2.1.37|LMGP01010479 PC(14:0/15:0); [M+H]+_1.2.2.37|LMGP01010968 PC(19:0/10:0); [M+H]+_1.2.3.37|LMGP01011035 PC(20:0/9:0); [M+H]+_1.2.4.37|LMGP01011246 PC(8:0/21:0); [M+H]+_1.2.5.37|LMGP01011264 PC(9:0/20:0); [M+H]+_1.2.6.37|LMGP01011320 PC(12:0/17:0); [M+H]+_1.2.7.37|LMGP01011342 PC(13:0/16:0); [M+H]+_1.2.8.37|LMGP01011410 PC(15:0/14:0); [M+H]+_1.2.9.37|LMGP01…	1_PE(16:0_16:0)+H | 1_PE(15:0_17:0)+H | 3_PE(32:0)+H | 1_PE(14:0_18:0)+H | 1_PE(12:0_20:0)+H | 1_PE(8:0_24:0)+H | 1_PE(13:0_19:0)+H | 1_PE(10:0_22:0)+H	1_PE(16:0_16:0)+H | 1_PE(15:0_17:0)+H | 3_PE(32:0)+H | 1_PE(14:0_18:0)+H | 1_PE(12:0_20:0)+H | 1_PE(8:0_24:0)+H	PE 32:0; [M+H]+; GPEtn(11:0/21:0)	PE 32:0; [M+H]+; GPEtn(9:0/23:0)	TRUE	TRUE	FALSE	FALSE	FALSE	FALSE	FALSE	TRUE	FALSE	FALSE	FALSE	FALSE	TRUE	FALSE	FALSE	FALSE
M563.5034T813	pos	0.579032	86.457	0.0160832	0.0169247	0.0273389	0.00956378	0.0188642	0.0378331	1.984	0.765404	0.468692	-0.7499	0.8707	0.0018562	0.14419	M563.5034T813 PG(16:0_17:0cyc)			4_PEG(n=7_H+_CH2=17_DBE=1_(2-NH3))	4_PEG(n=7_H+_CH2=17_DBE=1_(2-NH3))			FALSE	TRUE	FALSE	FALSE	FALSE	TRUE	FALSE	FALSE	FALSE	FALSE	FALSE	TRUE	TRUE	FALSE	TRUE	FALSE
M575.5035T780	pos	0.572847	87.0298	0.0374575	0.013857	0.0160617	0.0237443	0.0228087	0.0113265	-1.06788	-1.22163	-0.50392	-0.657675	0.68308	0.0019235	0.034363	M575.5035T781 PG(16:1_18:1)		LMFA07010690 Mayolene-19; [M+H]+_2.9.1.1	4_PEG(n=7_H+_CH2=18_DBE=2_(2-NH3))	4_PEG(n=7_H+_CH2=18_DBE=2_(2-NH3))			FALSE	TRUE	TRUE	FALSE	FALSE	FALSE	FALSE	FALSE	FALSE	TRUE	FALSE	TRUE	TRUE	FALSE	TRUE	FALSE
M702.5069T787	pos	0.453947	87.4838	0.0173	0.0182129	0.0279202	0.0135303	0.0157611	0.00653308	-1.05036	0.690539	-2.09547	-0.354573	0.0095463	0.14084	0.0058731	M702.5069T787 PE(16:1_17:1)	PE(16:1(9Z)/17:0cycw7c); [M+H]+_1.2.1.3|PE(17:0cycw7c/16:1(9Z)); [M+H]+_1.2.2.3|PE(18:1(9Z)/15:0cyclo); [M+H]+_1.2.3.3	LMGP01011323 PC(12:0/18:2(9Z,12Z)); [M+H]+_1.2.1.31|LMGP01011345 PC(13:0/17:2(9Z,12Z)); [M+H]+_1.2.2.31|LMGP01011385 PC(14:1(9Z)/16:1(9Z)); [M+H]+_1.2.3.31|LMGP01011436 PC(15:1(9Z)/15:1(9Z)); [M+H]+_1.2.4.31|LMGP01011476 PC(16:1(9Z)/14:1(9Z)); [M+H]+_1.2.5.31|LMGP01011552 PC(17:2(9Z,12Z)/13:0); [M+H]+_1.2.6.31|LMGP01011614 PC(18:2(9Z,12Z)/12:0); [M+H]+_1.2.7.31|LMGP02010397 PE(13:0/20:2(11Z,14Z))…	1_PE(16:1_17:1)+H | 1_PE(15:1_18:1)+H | 1_PE(15:0_18:2)+H | 3_PE(33:2)+H | 1_PE(16:0_17:2)+H	1_PE(16:1_17:1)+H | 1_PE(15:1_18:1)+H | 1_PE(16:0_17:2)+H | 3_PE(33:2)+H | 1_PE(15:0_18:2)+H | 1_PE(13:0_20:2)+H			TRUE	FALSE	TRUE	FALSE	FALSE	FALSE	FALSE	FALSE	TRUE	FALSE	FALSE	TRUE	TRUE	TRUE	FALSE	FALSE
M659.5037T926	pos	0.414764	87.8985	0.0116005	0.0142651	0.0139525	0.0126174	0.0158907	0.0223639	0.825755	0.266336	0.680649	0.121229	0.052684	0.0025231	0.093646	M659.5037T927 Ubiquinone-7	Ubiquinone-7; [M+H]+_1.3.1.1	LMGP10020081 PA(O-16:0/18:2(9Z,12Z)); [M+H]+_1.3.1.4|LMGP10030035 PA(P-18:0/16:1(9Z)); [M+H]+_1.3.2.4|LMGP10030059 PA(P-20:0/14:1(9Z)); [M+H]+_1.3.3.4|LMGP10030089 PA(P-16:0/18:1(9Z)); [M+H]+_1.3.4.4	4_PEG(n=12_H+_CH2=8_DBE=0_(2-NH3)) | 4_PEG(n=8_Na+_CH2=19_DBE=0_)	4_PEG(n=12_H+_CH2=8_DBE=0_(2-NH3)) | 4_PEG(n=8_Na+_CH2=19_DBE=0_)			FALSE	TRUE	FALSE	FALSE	FALSE	TRUE	FALSE	FALSE	FALSE	FALSE	FALSE	FALSE	TRUE	FALSE	FALSE	FALSE
M603.5349T833	pos	0.409445	88.308	0.0251328	0.01016	0.0116149	0.0163811	0.0164374	0.00980067	-0.741076	-1.11359	-0.245029	-0.617543	0.86964	0.002534	0.033692	M603.5348T834 PG(18:1_18:1)		LMGL02070004 1-(14-methyl-pentadecanoyl)-2-(8-[3]-ladderane-octanyl)-sn-glycerol; [M+H]+_5.5.1.2|LMGL02020001 DG(O-16:0/18:1(9Z)); [M+Na]+_5.5.2.2					FALSE	TRUE	TRUE	FALSE	FALSE	FALSE	FALSE	FALSE	FALSE	TRUE	FALSE	TRUE	TRUE	FALSE	TRUE	FALSE
M734.5872T1073	pos	0.34558	88.6536	0.00699534	0.0106352	0.0164071	0.00839998	0.0120524	0.0210726	1.32691	1.22985	0.361053	0.263993	0.088543	6.4451e-05	0.83517	M734.5871T1073 PE-Cer(d15:2(4E,6E)/22:0(2OH))		LMGL00000125 DGTS(16:0/16:0); [M+Na]+_1.1.1.1	4_PEG(n=10_NH4+_CH2=19_DBE=4_(2-NH3))	4_PEG(n=10_NH4+_CH2=19_DBE=4_(2-NH3))			FALSE	TRUE	FALSE	FALSE	FALSE	TRUE	FALSE	FALSE	FALSE	FALSE	FALSE	TRUE	TRUE	FALSE	TRUE	FALSE
M1101.3151T665	pos	0.338181	88.9917	0.00681841	0.0132462	0.0311522	0.00381076	0.0115821	0.00733516	0.944749	2.19183	-2.08643	-0.839354	0.10079	0.018793	0.42531	M1101.3151T666 Unknown							FALSE	TRUE	FALSE	FALSE	FALSE	TRUE	FALSE	FALSE	FALSE	FALSE	FALSE	TRUE	TRUE	FALSE	TRUE	FALSE
M730.5383T843	pos	0.336941	89.3287	0.0116484	0.0114757	0.0213298	0.01043	0.0117921	0.00699752	-0.575829	0.872737	-1.60796	-0.159391	0.025416	0.65222	0.0099345	M730.5383T843 PE(17:1_18:1)	PE(16:1(9Z)/19:0cycv8c); [M+H]+_2.2.1.6|PE(16:1(9Z)/19:0cycw8c); [M+H]+_2.2.2.6|PE(16:1(9Z)/19:1(9Z)); [M+H]+_2.2.3.6|PE(17:0cycw7c/18:1(9Z)); [M+H]+_2.2.4.6|PE(18:1(9Z)/17:0cycw7c); [M+H]+_2.2.5.6|PE(19:0cycv8c/16:1(9Z)); [M+H]+_2.2.6.6	LMGP01010494 PC(14:0/18:2(11Z,14Z)); [M+H]+_2.2.1.42|LMGP01010496 PC(14:0/18:2(9Z,12Z)); [M+H]+_2.2.2.42|LMGP01010682 PC(16:1(9E)/16:1(9E)); [M+H]+_2.2.3.42|LMGP01010684 PC(16:1(9Z)/16:1(9Z)); [M+H]+_2.2.4.42|LMGP01011330 PC(12:0/20:2(11Z,14Z)); [M+H]+_2.2.5.42|LMGP01011390 PC(14:1(9Z)/18:1(9Z)); [M+H]+_2.2.6.42|LMGP01011414 PC(15:0/17:2(9Z,12Z)); [M+H]+_2.2.7.42|LMGP01011440 PC(15:1(9Z)/17:1(9Z)…	1_PE(17:1_18:1)+H | 3_PE(35:2)+H | 1_PE(17:2_18:0)+H | 1_PE(15:0_20:2)+H | 1_PE(17:0_18:2)+H | 1_PE(15:1_20:1)+H | 1_PE(13:0_22:2)+H | 1_DG(22:6_22:6)+NH4	1_PE(17:1_18:1)+H | 1_PE(15:1_20:1)+H | 3_PE(35:2)+H | 1_PE(15:0_20:2)+H | 1_PE(17:2_18:0)+H | 1_PE(13:0_22:2)+H | 1_PE(17:0_18:2)+H			TRUE	FALSE	TRUE	FALSE	FALSE	FALSE	FALSE	FALSE	TRUE	FALSE	FALSE	TRUE	TRUE	TRUE	FALSE	FALSE
M535.4721T744	pos	0.320939	89.6496	0.0101056	0.00960434	0.0170038	0.00690806	0.0154483	0.0111046	0.684809	0.750706	-0.614696	-0.5488	0.5651	0.025653	0.058125	M535.4721T744 PG(15:0_16:1)			4_PEG(n=7_H+_CH2=15_DBE=1_(2-NH3))	4_PEG(n=7_H+_CH2=15_DBE=1_(2-NH3))			FALSE	TRUE	FALSE	FALSE	FALSE	TRUE	FALSE	FALSE	FALSE	FALSE	FALSE	FALSE	TRUE	FALSE	FALSE	FALSE
M759.5688T674	pos	0.302805	89.9524	0.00556799	0.0109114	0.0232078	0.00463265	0.0130345	0.0088554	0.934718	2.05938	-1.38998	-0.265319	0.30043	0.019087	0.46765	M759.5688T674 Unknown			4_PEG(n=11_H+_CH2=19_DBE=5_(2-NH3)) | 4_PEG(n=11_Na+_CH2=17_DBE=2_(2-NH3))	4_PEG(n=11_H+_CH2=19_DBE=5_(2-NH3)) | 4_PEG(n=11_Na+_CH2=17_DBE=2_(2-NH3))			FALSE	TRUE	FALSE	FALSE	FALSE	TRUE	FALSE	FALSE	FALSE	FALSE	FALSE	TRUE	TRUE	FALSE	TRUE	FALSE
M798.2633T691	pos	0.294598	90.247	0.00532178	0.0112793	0.022356	0.00444943	0.0123976	0.00861095	0.952553	2.07068	-1.37642	-0.258289	0.27331	0.018519	0.49395	M798.2633T691 Unknown							FALSE	TRUE	FALSE	FALSE	FALSE	TRUE	FALSE	FALSE	FALSE	FALSE	FALSE	TRUE	TRUE	FALSE	TRUE	FALSE
M720.5715T1056	pos	0.283294	90.5303	0.00755407	0.00915182	0.0107629	0.00937162	0.0153889	0.00971403	0.0517709	0.510745	-0.14793	0.311045	0.015531	0.0026814	0.020947	M720.5715T1057 2-demethylmenaquinone-8		LMPR02030027 2-demethylmenaquinone-8; [M+NH4]+_2.2.1.1	4_PEG(n=10_NH4+_CH2=18_DBE=4_(2-NH3))	4_PEG(n=10_NH4+_CH2=18_DBE=4_(2-NH3))			TRUE	TRUE	TRUE	FALSE	FALSE	FALSE	FALSE	FALSE	FALSE	FALSE	TRUE	FALSE	TRUE	FALSE	FALSE	FALSE
M1366.9752T1098	pos	0.275903	90.8062	0.0088919	0.0172317	0.0159376	0.00510346	0.00652883	0.00663386	0.378371	0.841872	-1.26452	-0.801015	0.0098699	0.079131	0.68108	M1366.9751T1099 CL(32:1)(32:1)			1_CL(32:1)(32:1)+NH4	1_CL(32:1)(32:1)+NH4 | 1_CL(30:1)(34:1)+NH4 | 1_CL(30:0)(34:2)+NH4			TRUE	FALSE	FALSE	FALSE	TRUE	FALSE	FALSE	FALSE	FALSE	FALSE	FALSE	TRUE	TRUE	TRUE	FALSE	FALSE
M1042.7716T646	pos	0.27409	91.0803	0.00540254	0.00982578	0.026343	0.00336477	0.00897723	0.00601752	0.838659	2.28571	-2.13018	-0.683129	0.096132	0.011144	0.24411	M1042.7716T646 Unknown			4_OxTG(18:1_22:6_22:6(OOO))+NH4 | 4_OxTG(18:2_22:5_22:6(OOO))+NH4 | 4_OxTG(18:2_22:6_22:5(OOO))+NH4 | 4_OxTG(18:3_22:5_22:5(OOO))+NH4 | 4_OxTG(18:3_22:6_22:4(OOO))+NH4 | 4_OxTG(18:4_22:5_22:4(OOO))+NH4 | 4_OxTG(18:4_22:6_22:3(OOO))+NH4 | 4_OxTG(20:4_20:4_22:5(OOO))+NH4 | 4_OxTG(20:4_20:5_22:4(OOO))+NH4 | 4_OxTG(20:4_22:5_20:4(OOO))+NH4 | 4_OxTG(20:4_22:6_20:3(OOO))+NH4 | 4_OxTG(20:5_20:5_22:3(OOO…	1_OxTG(22:4(OH)_18:3(OO)_22:6)+NH4 | 1_OxTG(22:4(OH)_18:2(Ke,OH)_22:6)+NH4 | 1_OxTG(18:3(OO)_22:3(Ke)_22:6)+NH4 | 1_OxTG(22:3(Ke)_18:2(Ke,OH)_22:6)+NH4 | 1_OxTG(18:4(OH)_22:3(OO)_22:6)+NH4 | 1_OxTG(18:4(OH)_22:2(Ke,OH)_22:6)+NH4 | 1_OxTG(22:3(OO)_18:3(Ke)_22:6)+NH4 | 1_OxTG(18:3(Ke)_22:2(Ke,OH)_22:6)+NH4 | 1_OxTG(22:2(OO)_18:4(Ke)_22:6)+NH4 | 1_OxTG(18:4(Ke)_22:1(Ke,OH)_22:6)+NH4			FALSE	TRUE	FALSE	FALSE	FALSE	TRUE	FALSE	FALSE	FALSE	FALSE	FALSE	TRUE	TRUE	FALSE	TRUE	FALSE
M1071.7925T656	pos	0.271219	91.3515	0.00536714	0.00990448	0.0253939	0.00326539	0.00921081	0.00616151	0.916029	2.24225	-2.04312	-0.716898	0.1021	0.013506	0.32464	M1071.7925T656 Unknown			4_PG(18:0_22:5)+Na | 4_PG(18:1_22:4)+Na | 4_PG(18:2_22:3)+Na | 4_PG(18:3_22:2)+Na | 4_PG(18:4_22:1)+Na | 4_PG(20:0_20:5)+Na | 4_PG(20:1_20:4)+Na | 4_PG(20:2_20:3)+Na	4_PG(18:0_22:5)+Na | 4_PG(18:1_22:4)+Na | 4_PG(18:2_22:3)+Na | 4_PG(18:3_22:2)+Na | 4_PG(18:4_22:1)+Na | 4_PG(20:0_20:5)+Na | 4_PG(20:1_20:4)+Na | 4_PG(20:2_20:3)+Na			FALSE	TRUE	FALSE	FALSE	FALSE	TRUE	FALSE	FALSE	FALSE	FALSE	FALSE	TRUE	TRUE	FALSE	TRUE	FALSE
M1395.0064T1118	pos	0.266997	91.6185	0.0102172	0.0142466	0.0138408	0.00599808	0.00700592	0.00707146	0.237506	0.43792	-0.968847	-0.768432	0.020981	0.38861	0.92779	M1395.0064T1119 CL(32:1)(34:1)		LMGP12010010 CL(1'-[16:0/16:0],3'-[16:0/18:2(9Z,12Z)]); [M+NH4]+_1.1.1.4|LMGP12010025 CL(1'-[16:0/16:0],3'-[18:2(9Z,12Z)/16:0]); [M+NH4]+_1.1.2.4|LMGP12010115 CL(1'-[16:0/18:2(9Z,12Z)],3'-[16:0/16:0]); [M+NH4]+_1.1.3.4|LMGP12010655 CL(1'-[18:2(9Z,12Z)/16:0],3'-[16:0/16:0]); [M+NH4]+_1.1.4.4	1_CL(32:1)(34:1)+NH4	1_CL(32:1)(34:1)+NH4 | 1_CL(32:0)(34:2)+NH4 | 1_CL(30:0)(36:2)+NH4			TRUE	FALSE	FALSE	FALSE	TRUE	FALSE	FALSE	FALSE	FALSE	FALSE	FALSE	FALSE	TRUE	FALSE	FALSE	FALSE
M1013.7507T636	pos	0.261359	91.8799	0.00450916	0.00917452	0.0265533	0.00309752	0.00821376	0.00559909	0.854077	2.55796	-2.24563	-0.541745	0.10902	0.005905	0.16759	M1013.7506T636 Unknown							FALSE	TRUE	FALSE	FALSE	FALSE	TRUE	FALSE	FALSE	FALSE	FALSE	FALSE	TRUE	TRUE	FALSE	TRUE	FALSE
M733.5573T894	pos	0.260117	92.14	0.00869529	0.00931719	0.0158305	0.00682475	0.00868874	0.00751935	0.139831	0.864397	-1.07402	-0.349457	0.034097	0.057772	0.14419	M733.5573T894 PE			4_PEG(n=11_H+_CH2=17_DBE=4_(2-NH3)) | 4_PEG(n=11_Na+_CH2=15_DBE=1_(2-NH3))	4_PEG(n=11_H+_CH2=17_DBE=4_(2-NH3)) | 4_PEG(n=11_Na+_CH2=15_DBE=1_(2-NH3))			TRUE	FALSE	FALSE	FALSE	TRUE	FALSE	FALSE	FALSE	FALSE	FALSE	FALSE	TRUE	TRUE	TRUE	FALSE	FALSE
M836.9578T706	pos	0.254933	92.3949	0.00463534	0.0100406	0.0189047	0.00374532	0.0107914	0.00762484	1.02562	2.028	-1.30997	-0.307589	0.24852	0.0134	0.51089	M836.9578T706 Unknown							FALSE	TRUE	FALSE	FALSE	FALSE	TRUE	FALSE	FALSE	FALSE	FALSE	FALSE	TRUE	TRUE	FALSE	TRUE	FALSE
M716.5226T835	pos	0.251639	92.6466	0.00735228	0.00910535	0.0152223	0.00509051	0.00628222	0.0119694	1.23347	1.04992	-0.346839	-0.530381	0.013984	0.00046651	0.87054	M716.5225T836 PE(17:1_17:1)	PE(16:1(9Z)/18:1(9Z)); [M+H]+_1.3.1.4|PE(18:1(9Z)/16:1(9Z)); [M+H]+_1.3.2.4|PE(15:0cyclo/19:0cycv8c); [M+H]+_1.3.3.4|PE(19:0cycv8c/15:0cyclo); [M+H]+_1.3.4.4	LMGP01011348 PC(13:0/18:2(9Z,12Z)); [M+H]+_1.3.1.38|LMGP01011368 PC(14:0/17:2(9Z,12Z)); [M+H]+_1.3.2.38|LMGP01011387 PC(14:1(9Z)/17:1(9Z)); [M+H]+_1.3.3.38|LMGP01011438 PC(15:1(9Z)/16:1(9Z)); [M+H]+_1.3.4.38|LMGP01011478 PC(16:1(9Z)/15:1(9Z)); [M+H]+_1.3.5.38|LMGP01011524 PC(17:1(9Z)/14:1(9Z)); [M+H]+_1.3.6.38|LMGP01011553 PC(17:2(9Z,12Z)/14:0); [M+H]+_1.3.7.38|LMGP01011615 PC(18:2(9Z,12Z)/13:0);…	1_PE(16:1_18:1)+H | 1_PE(17:1_17:1)+H | 1_PE(16:0_18:2)+H | 3_PE(34:2)+H | 1_PE(14:1_20:1)+H | 1_PE(17:0_17:2)+H	1_PE(16:1_18:1)+H | 1_PE(17:1_17:1)+H | 1_PE(16:0_18:2)+H | 3_PE(34:2)+H | 1_PE(17:0_17:2)+H | 1_PE(14:0_20:2)+H | 1_PE(14:1_20:1)+H | 1_PE(12:0_22:2)+H			TRUE	TRUE	FALSE	FALSE	FALSE	FALSE	FALSE	TRUE	FALSE	FALSE	FALSE	TRUE	TRUE	TRUE	TRUE	FALSE
M1217.3987T699	pos	0.247508	92.8941	0.00485979	0.0103925	0.0217902	0.00285397	0.00864937	0.00557294	0.96547	2.16471	-1.96717	-0.767927	0.088543	0.016463	0.44107	M1217.3986T699 Unknown							FALSE	TRUE	FALSE	FALSE	FALSE	TRUE	FALSE	FALSE	FALSE	FALSE	FALSE	TRUE	TRUE	FALSE	TRUE	FALSE
M984.7297T625	pos	0.245628	93.1397	0.00454641	0.00841761	0.0247854	0.0032227	0.0075303	0.00520523	0.69169	2.44669	-2.25146	-0.496456	0.10223	0.005905	0.122	M984.7297T625 Unknown			4_OxPC(25:0_22:4(OOO)) | 4_OxTG(18:1_22:6_19:5(COOH))+NH4 | 4_OxTG(18:2_22:5_19:5(COOH))+NH4 | 4_OxTG(18:2_22:6_19:4(COOH))+NH4 | 4_OxTG(18:3_22:5_19:4(COOH))+NH4 | 4_OxTG(20:4_20:4_19:4(COOH))+NH4 | 4_OxTG(22:5_22:5_15:2(COOH))+NH4 | 4_OxTG(22:5_22:6_15:1(COOH))+NH4 | 4_OxTG(22:6_22:6_15:0(COOH))+NH4 | 4_OxTG(20:4_22:6_17:2(Ke,OH))+NH4 | 4_OxTG(20:5_22:5_17:2(Ke,OH))+NH4 | 4_OxTG(20:5_22:6_17:2(…	1_OxTG(22:5_22:6_15:1(COOH))+NH4 | 1_OxTG(22:5_22:6_15:1(Ke,OH))+NH4 | 1_OxTG(22:6_22:6_15:0(COOH))+NH4 | 1_OxTG(22:6_22:6_15:1(OO))+NH4			FALSE	TRUE	FALSE	FALSE	FALSE	TRUE	FALSE	FALSE	FALSE	FALSE	FALSE	TRUE	TRUE	FALSE	TRUE	FALSE
M955.7088T613	pos	0.231793	93.3715	0.00406534	0.00818596	0.0235493	0.00325452	0.00680823	0.00481925	0.566364	2.53423	-2.2888	-0.320933	0.065839	0.0029665	0.058125	M955.7088T614 Unknown							FALSE	TRUE	FALSE	FALSE	FALSE	TRUE	FALSE	FALSE	FALSE	FALSE	FALSE	TRUE	TRUE	FALSE	TRUE	FALSE
M1158.8553T682	pos	0.231297	93.6028	0.0045421	0.00910623	0.0204521	0.00276588	0.00833746	0.00537043	0.957299	2.17082	-1.92914	-0.71562	0.1096	0.018793	0.43395	M1158.8553T682 Unknown			4_OxTG(22:6(OH)_24:1(OOOO)_22:6)+NH4 | 4_OxTG(24:1(OH)_22:6(OOOO)_22:6)+NH4 | 4_OxTG(22:6(OO)_24:1(OOO)_22:6)+NH4 | 4_OxTG(24:1(OO)_22:6(OOO)_22:6)+NH4 | 4_OxTG(22:5(OOO)_24:1(Ke,OH)_22:6)+NH4 | 4_OxTG(22:6(OOO)_24:1(Ke,OH)_22:5)+NH4 | 4_OxTG(24:1(OOO)_22:5(Ke,OH)_22:6)+NH4 | 4_OxTG(24:1(OOO)_22:6(Ke,OH)_22:5)+NH4 | 4_OxTG(22:5(OOOO)_24:1(Ke)_22:6)+NH4 | 4_OxTG(22:6(OOOO)_24:1(Ke)_22:5)+NH4 | 4_O…	4_OxTG(22:6(OH)_24:1(OOOO)_22:6)+NH4 | 4_OxTG(24:1(OH)_22:6(OOOO)_22:6)+NH4 | 4_OxTG(22:6(OO)_24:1(OOO)_22:6)+NH4 | 4_OxTG(24:1(OO)_22:6(OOO)_22:6)+NH4 | 4_OxTG(22:5(OOO)_24:1(Ke,OH)_22:6)+NH4 | 4_OxTG(22:6(OOO)_24:1(Ke,OH)_22:5)+NH4 | 4_OxTG(24:1(OOO)_22:5(Ke,OH)_22:6)+NH4 | 4_OxTG(24:1(OOO)_22:6(Ke,OH)_22:5)+NH4 | 4_OxTG(22:5(OOOO)_24:1(Ke)_22:6)+NH4 | 4_OxTG(22:6(OOOO)_24:1(Ke)_22:5)+NH4 | 4_O…			FALSE	TRUE	FALSE	FALSE	FALSE	TRUE	FALSE	FALSE	FALSE	FALSE	FALSE	TRUE	TRUE	FALSE	TRUE	FALSE
M738.5281T777	pos	0.227695	93.8305	0.0124173	0.00769758	0.00560481	0.00846169	0.00898254	0.00662257	-0.353555	-1.14761	0.240727	-0.553328	0.86239	0.024727	0.2015	M738.5281T777 PG(16:0_16:1)		LMGP04010059 PG(12:0/20:1(11Z)); [M+NH4]+_1.1.1.15|LMGP04010082 PG(13:0/19:1(9Z)); [M+NH4]+_1.1.2.15|LMGP04010119 PG(14:1(9Z)/18:0); [M+NH4]+_1.1.3.15|LMGP04010143 PG(15:0/17:1(9Z)); [M+NH4]+_1.1.4.15|LMGP04010169 PG(15:1(9Z)/17:0); [M+NH4]+_1.1.5.15|LMGP04010207 PG(16:1(9Z)/16:0); [M+NH4]+_1.1.6.15|LMGP04010228 PG(17:0/15:1(9Z)); [M+NH4]+_1.1.7.15|LMGP04010252 PG(17:1(9Z)/15:0); [M+NH4]+_1.1.8.1…	1_PG(16:0_16:1)+NH4 | 1_PG(14:1_18:0)+NH4 | 3_PG(32:1)+NH4	1_PG(14:1_18:0)+NH4 | 1_PG(16:0_16:1)+NH4 | 3_PG(32:1)+NH4 | 1_PG(14:0_18:1)+NH4 | 1_PG(15:0_17:1)+NH4 | 1_PG(15:1_17:0)+NH4 | 1_OxTG(18:4_18:4_6:0(CHO))+NH4			FALSE	TRUE	FALSE	FALSE	FALSE	TRUE	FALSE	FALSE	FALSE	FALSE	FALSE	TRUE	TRUE	FALSE	TRUE	FALSE
M856.3051T713	pos	0.226913	94.0574	0.0040312	0.0090331	0.016374	0.00339592	0.00971184	0.0070695	1.05781	2.02212	-1.21172	-0.247406	0.25926	0.011075	0.5208	M856.3050T713 Unknown							FALSE	TRUE	FALSE	FALSE	FALSE	TRUE	FALSE	FALSE	FALSE	FALSE	FALSE	TRUE	TRUE	FALSE	TRUE	FALSE
M746.5696T919	pos	0.226484	94.2839	0.0101164	0.00979135	0.00927277	0.00674508	0.00691692	0.00667925	-0.0141489	-0.12563	-0.473315	-0.584796	0.018508	0.95123	0.96407	M746.5696T919 PE(18:0_18:1)	PE(17:0cycw7c/19:iso); [M+H]+_2.2.1.5|PE(18:0/18:1(9Z)); [M+H]+_2.2.2.5|PE(18:1(9Z)/18:0); [M+H]+_2.2.3.5|PE(19:iso/17:0cycw7c); [M+H]+_2.2.4.5|PE(16:0/19:0cycw8c); [M+H]+_2.2.5.5	LMGP01010541 PC(15:0/18:1(11Z)); [M+H]+_2.2.1.47|LMGP01010571 PC(16:0/17:1(9Z)); [M+H]+_2.2.2.47|LMGP01011353 PC(13:0/20:1(11Z)); [M+H]+_2.2.3.47|LMGP01011371 PC(14:0/19:1(9Z)); [M+H]+_2.2.4.47|LMGP01011395 PC(14:1(9Z)/19:0); [M+H]+_2.2.5.47|LMGP01011415 PC(15:0/18:1(9Z)); [M+H]+_2.2.6.47|LMGP01011442 PC(15:1(9Z)/18:0); [M+H]+_2.2.7.47|LMGP01011480 PC(16:1(9Z)/17:0); [M+H]+_2.2.8.47|LMGP01011502 …	1_PE(18:0_18:1)+H | 1_PE(15:1_21:0)+H | 1_PE(16:0_20:1)+H | 1_PE(14:1_22:0)+H | 1_PE(17:1_19:0)+H | 3_PE(36:1)+H | 1_PE(16:1_20:0)+H	1_PE(18:0_18:1)+H | 1_PE(16:0_20:1)+H | 1_PE(14:1_22:0)+H | 1_PE(17:1_19:0)+H | 1_PE(14:0_22:1)+H | 3_PE(36:1)+H | 1_PE(15:1_21:0)+H		PE 36:1; [M+H]+; GPEtn(12:0/24:1(15Z))	TRUE	FALSE	FALSE	FALSE	TRUE	FALSE	FALSE	FALSE	FALSE	FALSE	FALSE	FALSE	TRUE	FALSE	FALSE	FALSE
M662.4757T757	pos	0.219089	94.503	0.00520313	0.010813	0.0111714	0.00357042	0.00788054	0.00926628	1.3759	1.10235	-0.269744	-0.543288	0.018086	0.00026539	0.76986	M662.4757T757 PE(14:0_16:1)	PE(12:0/18:1(11Z)); [M+H]+_1.2.1.8|PE(12:0/18:1(9Z)); [M+H]+_1.2.2.8|PE(16:0/14:1(9Z)); [M+H]+_1.2.3.8|PE(18:1(11Z)/12:0); [M+H]+_1.2.4.8|PE(10:0/19:0cycw8c); [M+H]+_1.2.5.8|PE(17:0cycw7c/12:0); [M+H]+_1.2.6.8|PE(18:1(9Z)/12:0); [M+H]+_1.2.7.8|PE(19:0cycw8c/10:0); [M+H]+_1.2.8.8	LMGP01011318 PC(12:0/15:1(9Z)); [M+H]+_1.2.1.25|LMGP01011340 PC(13:0/14:1(9Z)); [M+H]+_1.2.2.25|LMGP01011380 PC(14:1(9Z)/13:0); [M+H]+_1.2.3.25|LMGP01011431 PC(15:1(9Z)/12:0); [M+H]+_1.2.4.25|LMGP02010387 PE(13:0/17:1(9Z)); [M+H]+_1.2.5.25|LMGP02010427 PE(14:1(9Z)/16:0); [M+H]+_1.2.6.25|LMGP02010455 PE(15:0/15:1(9Z)); [M+H]+_1.2.7.25|LMGP02010478 PE(15:1(9Z)/15:0); [M+H]+_1.2.8.25|LMGP02010506 PE…	1_PE(14:0_16:1)+H | 1_PE(15:0_15:1)+H | 1_PE(14:1_16:0)+H | 1_PE(13:0_17:1)+H | 1_PE(10:0_20:1)+H | 1_PE(12:0_18:1)+H | 3_PE(30:1)+H | 1_PE(8:0_22:1)+H	1_PE(14:0_16:1)+H | 1_PE(15:0_15:1)+H | 1_PE(10:0_20:1)+H | 1_PE(14:1_16:0)+H | 3_PE(30:1)+H | 1_PE(12:0_18:1)+H | 1_PE(13:0_17:1)+H		PE 30:1; [M+H]+; GPEtn(17:1(9Z)/13:0)	TRUE	TRUE	FALSE	FALSE	FALSE	FALSE	FALSE	TRUE	FALSE	FALSE	FALSE	TRUE	TRUE	TRUE	TRUE	FALSE
M926.6880T601	pos	0.213577	94.7166	0.00392894	0.00741366	0.0217624	0.00318896	0.00598741	0.00441826	0.470392	2.46963	-2.30029	-0.301051	0.053262	0.002688	0.041726	M926.6879T601 Unknown			4_OxPC(24:0_20:4(OOH)) | 4_OxPC(20:3_24:1(OO)) | 4_OxPC(20:2_24:1(Ke,OH)) | 4_OxPC(22:3_22:1(OO)) | 4_OxPC(22:2_22:2(OO)) | 4_OxPC(22:2_22:1(Ke,OH)) | 4_OxPC(22:1_22:3(OO)) | 4_OxPC(22:1_22:2(Ke,OH)) | 4_OxPC(22:0_22:4(OO)) | 4_OxPC(22:0_22:3(Ke,OH)) | 4_OxPC(24:1_20:3(OO)) | 4_OxPC(24:1_20:2(Ke,OH)) | 4_OxPC(24:0_20:3(Ke,OH)) | 4_OxPC(26:0_18:4(OO)) | 4_OxPC(26:0_18:3(Ke,OH)) | 4_OxPC(20:2(OH)_2…	1_OxTG(22:5_22:6_12:1(CHO))+NH4 | 1_OxTG(22:6_22:6_12:0(CHO))+NH4 | 1_OxTG(18:1(OOOO)_15:1(Ke,OH)_16:1)+NH4 | 3_OxPE(47:3(KeO))+H | 3_OxPE(47:4(OO))+H			FALSE	TRUE	TRUE	FALSE	FALSE	FALSE	FALSE	FALSE	FALSE	TRUE	FALSE	TRUE	TRUE	FALSE	TRUE	FALSE
M897.6671T588	pos	0.201193	94.9178	0.00436714	0.0072173	0.0195078	0.00329048	0.0055413	0.00406774	0.305933	2.15929	-2.26175	-0.408391	0.02318	0.001967	0.020947	M897.6670T588 Unknown							TRUE	TRUE	TRUE	FALSE	FALSE	FALSE	FALSE	FALSE	FALSE	FALSE	TRUE	TRUE	TRUE	TRUE	TRUE	FALSE
M875.6524T720	pos	0.197364	95.1151	0.00346892	0.00764206	0.0140605	0.0030521	0.00859326	0.00633771	1.05416	2.01909	-1.14962	-0.184685	0.25926	0.011032	0.51089	M875.6523T720 Unknown		LMGP03010477 PS(19:0/22:2(13Z,16Z)); [M+NH4]+_1.1.1.6|LMGP03010507 PS(19:1(9Z)/22:1(11Z)); [M+NH4]+_1.1.2.6|LMGP03010583 PS(20:2(11Z,14Z)/21:0); [M+NH4]+_1.1.3.6|LMGP03010694 PS(21:0/20:2(11Z,14Z)); [M+NH4]+_1.1.4.6|LMGP03010743 PS(22:1(11Z)/19:1(9Z)); [M+NH4]+_1.1.5.6|LMGP03010773 PS(22:2(13Z,16Z)/19:0); [M+NH4]+_1.1.6.6	4_PEG(n=13_Na+_CH2=19_DBE=2_(2-NH3)) | 4_PEG(n=15_H+_CH2=14_DBE=0_(1-NH3))	4_PEG(n=13_Na+_CH2=19_DBE=2_(2-NH3)) | 4_PEG(n=15_H+_CH2=14_DBE=0_(1-NH3))			FALSE	TRUE	FALSE	FALSE	FALSE	TRUE	FALSE	FALSE	FALSE	FALSE	FALSE	TRUE	TRUE	FALSE	TRUE	FALSE
M868.6461T574	pos	0.187671	95.3028	0.00438568	0.00665202	0.017474	0.00343849	0.00526528	0.00381975	0.151702	1.99433	-2.19366	-0.351024	0.020981	0.0022028	0.012552	M868.6461T574 Unknown			4_OxPC(25:0_16:3(CHO))+H | 4_OxPC(26:0_15:3(CHO))+H | 4_OxPC(21:0_20:4(OH)) | 4_OxPC(17:2_24:1(Ke)) | 4_OxPC(19:0_22:4(OH)) | 4_OxPC(19:0_22:3(Ke)) | 4_OxPC(21:0_20:3(Ke)) | 4_OxPC(23:0_18:4(OH)) | 4_OxPC(23:0_18:3(Ke)) | 4_OxPC(24:1_17:2(Ke)) | 4_OxPE(24:0_20:4(OH))+H | 4_OxPE(20:3_24:1(OH))+H | 4_OxPE(20:2_24:1(Ke))+H | 4_OxPE(22:3_22:1(OH))+H | 4_OxPE(22:2_22:2(OH))+H | 4_OxPE(22:2_22:1(Ke))+H…	1_OxTG(15:1(OOO)_15:1(Ke,OH)_16:1)+NH4 | 1_OxTG(17:2(OOOO)_15:1(Ke)_14:0)+NH4 | 1_OxPE(22:1_22:3(OH))+H | 1_OxPE(22:1_22:2(Ke))+H | 1_OxPE(26:0_18:4(OH))+H | 1_OxPE(26:0_18:3(Ke))+H | 1_OxPE(20:2_24:1(Ke))+H | 3_OxPE(44:3(Ke))+H | 3_OxPE(44:4(O))+H			TRUE	TRUE	TRUE	FALSE	FALSE	FALSE	FALSE	FALSE	FALSE	FALSE	TRUE	TRUE	TRUE	TRUE	TRUE	FALSE
M1380.9907T1111	pos	0.184908	95.4877	0.00378231	0.00864926	0.0130003	0.00290101	0.00518668	0.00691132	1.2524	1.7812	-0.911512	-0.382711	0.054463	0.0037203	0.82255	M1380.9906T1111 Unknown							FALSE	TRUE	FALSE	FALSE	FALSE	TRUE	FALSE	FALSE	FALSE	FALSE	FALSE	TRUE	TRUE	FALSE	TRUE	FALSE
M839.6252T559	pos	0.166592	95.6543	0.00380933	0.00623177	0.0152091	0.00314345	0.00470365	0.00332863	0.0825777	1.99733	-2.19194	-0.277186	0.015531	0.0013353	0.0079056	M839.6252T559 Unknown		LMGP01010656 PC(16:0/23:5(8E,11E,14E,17E,20E)); [M+NH4]+_1.2.1.16|LMGP01010719 PC(17:0/22:5(7Z,10Z,13Z,16Z,19Z)); [M+NH4]+_1.2.2.16|LMGP01011549 PC(17:1(9Z)/22:4(7Z,10Z,13Z,16Z)); [M+NH4]+_1.2.3.16|LMGP01011749 PC(19:0/20:5(5Z,8Z,11Z,14Z,17Z)); [M+NH4]+_1.2.4.16|LMGP01011779 PC(19:1(9Z)/20:4(5Z,8Z,11Z,14Z)); [M+NH4]+_1.2.5.16|LMGP01011914 PC(20:4(5Z,8Z,11Z,14Z)/19:1(9Z)); [M+NH4]+_1.2.6.16|LMGP01…					TRUE	TRUE	TRUE	FALSE	FALSE	FALSE	FALSE	FALSE	FALSE	FALSE	TRUE	TRUE	TRUE	TRUE	TRUE	FALSE
M894.9996T727	pos	0.163689	95.818	0.00260365	0.00636217	0.0114847	0.00258493	0.0073094	0.00544636	1.07517	2.14111	-1.07635	-0.0104101	0.41599	0.005764	0.44107	M894.9996T727 Unknown							FALSE	TRUE	FALSE	FALSE	FALSE	TRUE	FALSE	FALSE	FALSE	FALSE	FALSE	TRUE	TRUE	FALSE	TRUE	FALSE
M650.4757T773	pos	0.13626	95.9542	0.00223394	0.00723692	0.00775508	0.00182009	0.00561007	0.00513779	1.49714	1.79555	-0.593995	-0.295578	0.088513	0.00034746	0.89116	M650.4757T774 PE(14:0_15:0)	PE(10:0/19:iso); [M+H]+_1.2.1.4|PE(14:0/15:0); [M+H]+_1.2.2.4|PE(15:0/14:0); [M+H]+_1.2.3.4|PE(19:iso/10:0); [M+H]+_1.2.4.4	LMGP01010388 PC(10:0/16:0); [M+H]+_1.2.1.25|LMGP01010432 PC(12:0/14:0); [M+H]+_1.2.2.25|LMGP01010456 PC(13:0/13:0); [M+H]+_1.2.3.25|LMGP01010475 PC(14:0/12:0); [M+H]+_1.2.4.25|LMGP01010725 PC(17:0/9:0); [M+H]+_1.2.5.25|LMGP01011243 PC(8:0/18:0); [M+H]+_1.2.6.25|LMGP02010343 PE-NMe(14:0/14:0); [M+H]+_1.2.7.25|LMGP02010363 PE(12:0/17:0); [M+H]+_1.2.8.25|LMGP02010385 PE(13:0/16:0); [M+H]+_1.2.9.25|L…	1_PE(14:0_15:0)+H | 1_PE(10:0_19:0)+H | 1_PE(13:0_16:0)+H | 1_PE(12:0_17:0)+H | 3_PE(29:0)+H | 1_PE(8:0_21:0)+H	1_PE(14:0_15:0)+H | 3_PE(29:0)+H | 1_PE(12:0_17:0)+H | 1_PE(13:0_16:0)+H | 1_PE(8:0_21:0)+H	PE 29:0; [M+H]+; GPEtn(5:0/24:0)	PE 29:0; [M+H]+; GPEtn(7:0/22:0)	FALSE	TRUE	FALSE	FALSE	FALSE	TRUE	FALSE	FALSE	FALSE	FALSE	FALSE	TRUE	TRUE	FALSE	TRUE	FALSE
M810.6043T543	pos	0.135824	96.0901	0.00294675	0.00514375	0.0121253	0.00272607	0.00395578	0.00280086	0.0390459	2.04083	-2.11408	-0.112301	0.015556	0.0010089	0.0079056	M810.6043T543 Unknown		LMGP01010642 PC(16:0/22:4(7Z,10Z,13Z,16Z)); [M+H]+_1.2.1.27|LMGP01010802 PC(18:0/20:4(5Z,8Z,11Z,14Z)); [M+H]+_1.2.2.27|LMGP01010804 PC(18:0/20:4(8Z,10Z,12Z,14Z)); [M+H]+_1.2.3.27|LMGP01010904 PC(18:1(9Z)/20:3(5Z,8Z,11Z)); [M+H]+_1.2.4.27|LMGP01011609 PC(18:1(9Z)/20:3(8Z,11Z,14Z)); [M+H]+_1.2.5.27|LMGP01011632 PC(18:2(9Z,12Z)/20:2(11Z,14Z)); [M+H]+_1.2.6.27|LMGP01011660 PC(18:3(6Z,9Z,12Z)/20:1(11Z…	4_MGDG(13:0_24:4)+NH4 | 4_MGDG(15:0_22:4)+NH4 | 4_MGDG(17:0_20:4)+NH4 | 4_MGDG(17:1_20:3)+NH4 | 4_MGDG(17:2_20:2)+NH4 | 4_MGDG(18:4_19:0)+NH4 | 4_MGDG(19:0_18:4)+NH4 | 4_MGDG(20:2_17:2)+NH4 | 4_MGDG(20:3_17:1)+NH4 | 4_MGDG(20:4_17:0)+NH4 | 4_MGDG(22:4_15:0)+NH4 | 4_MGDG(24:4_13:0)+NH4 | 4_OxTG(14:1(OO)_15:1(Ke,OH)_14:1)+NH4 | 4_OxTG(15:1(OO)_14:1(Ke,OH)_14:1)+NH4 | 4_OxTG(14:1(OOO)_15:1(Ke)_14:1)…	1_MGDG(18:4_19:0)+NH4 | 1_MGDG(15:0_22:4)+NH4 | 3_MGDG(37:4)+NH4 | 1_PE(20:4_21:0)+H | 1_PE(19:0_22:4)+H | 3_PE(41:4)+H		PC 38:4; [M+H]+; GPCho(18:3(6Z,9Z,12Z)/20:1(11E))	TRUE	TRUE	TRUE	FALSE	FALSE	FALSE	FALSE	FALSE	FALSE	FALSE	TRUE	TRUE	TRUE	TRUE	TRUE	FALSE
M914.3469T733	pos	0.134597	96.2247	0.00200249	0.00519969	0.00942676	0.00212328	0.00606901	0.00460903	1.11816	2.23497	-1.0323	0.084502	0.45505	0.0040981	0.42645	M914.3468T733 Unknown							FALSE	TRUE	FALSE	FALSE	FALSE	TRUE	FALSE	FALSE	FALSE	FALSE	FALSE	TRUE	TRUE	FALSE	TRUE	FALSE
M1392.9911T1098	pos	0.127749	96.3524	0.00591999	0.00702216	0.0051742	0.00370242	0.00365905	0.00245496	-0.592773	-0.194257	-1.07564	-0.677124	0.015531	0.27115	0.91871	M1392.9911T1098 CL(32:1)(34:2)			1_CL(32:1)(34:2)+NH4	1_CL(32:1)(34:2)+NH4 | 1_CL(32:2)(34:1)+NH4 | 1_CL(30:1)(36:2)+NH4			TRUE	FALSE	FALSE	FALSE	TRUE	FALSE	FALSE	FALSE	FALSE	FALSE	FALSE	TRUE	TRUE	TRUE	FALSE	FALSE
M591.5347T858	pos	0.126207	96.4786	0.00474415	0.00347353	0.00532341	0.00404774	0.0059435	0.00406344	0.00558263	0.166203	-0.389651	-0.229031	0.82794	0.85484	0.080487	M591.5340T858 PG(17:0_18:1)			4_PEG(n=7_H+_CH2=19_DBE=1_(2-NH3))	4_PEG(n=7_H+_CH2=19_DBE=1_(2-NH3))			FALSE	FALSE	FALSE	TRUE	FALSE	FALSE	FALSE	FALSE	FALSE	FALSE	FALSE	FALSE	TRUE	FALSE	FALSE	TRUE
M933.6942T739	pos	0.110864	96.5895	0.00188003	0.00414563	0.00743504	0.00179147	0.00506303	0.00392563	1.13178	1.98359	-0.921417	-0.0696064	0.45041	0.0044414	0.44599	M933.6941T739 Unknown		LMGL03011168 TG(17:1(9Z)/20:5(5Z,8Z,11Z,14Z,17Z)/20:5(5Z,8Z,11Z,14Z,17Z))[iso3]; [M+Na]+_1.1.1.10|LMGL03011169 TG(17:2(9Z,12Z)/20:4(5Z,8Z,11Z,14Z)/20:5(5Z,8Z,11Z,14Z,17Z))[iso6]; [M+Na]+_1.1.2.10|LMGL03011387 TG(17:2(9Z,12Z)/18:3(9Z,12Z,15Z)/22:6(4Z,7Z,10Z,13Z,16Z,19Z))[iso6]; [M+Na]+_1.1.3.10|LMGL03014136 TG(13:0/22:5(7Z,10Z,13Z,16Z,19Z)/22:6(4Z,7Z,10Z,13Z,16Z,19Z))[iso6]; [M+Na]+_1.1.4.10|LMGL0…	4_PEG(n=16_H+_CH2=15_DBE=0_(1-NH3))	4_PEG(n=16_H+_CH2=15_DBE=0_(1-NH3))			FALSE	TRUE	FALSE	FALSE	FALSE	TRUE	FALSE	FALSE	FALSE	FALSE	FALSE	TRUE	TRUE	FALSE	TRUE	FALSE
M551.5035T829	pos	0.105198	96.6947	0.0030164	0.00648086	0.00270795	0.00201771	0.00652521	0.00225388	0.159691	-0.155627	-0.26479	-0.580108	0.015461	0.00078855	0.55242	M551.5035T829 Unknown		LMGL02040001 DG(P-14:0/18:1(9Z)); [M+H]+_1.8.1.1	4_PEG(n=7_H+_CH2=16_DBE=0_(2-NH3))	4_PEG(n=7_H+_CH2=16_DBE=0_(2-NH3))			TRUE	TRUE	FALSE	FALSE	FALSE	FALSE	FALSE	TRUE	FALSE	FALSE	FALSE	FALSE	TRUE	FALSE	FALSE	FALSE
M781.5834T525	pos	0.102581	96.7973	0.00217064	0.00383867	0.00887476	0.0021301	0.00315121	0.00226434	0.0881651	2.03159	-1.97062	-0.0271974	0.0215	0.0008413	0.0079056	M781.5834T526 Unknown		LMGP01030040 PC(P-16:0/20:5(5Z,8Z,11Z,14Z,17Z)); [M+NH4]+_1.1.1.2|LMSP03020093 PE-Cer(d16:2(4E,6E)/24:0(2OH)); [M+Na]+_1.1.2.2	4_MGDG(14:1_22:2)+H | 4_MGDG(16:0_20:3)+H | 4_MGDG(16:1_20:2)+H | 4_MGDG(18:0_18:3)+H | 4_MGDG(18:1_18:2)+H | 4_MGDG(18:2_18:1)+H | 4_MGDG(18:3_18:0)+H | 4_MGDG(20:2_16:1)+H | 4_MGDG(20:3_16:0)+H | 4_MGDG(22:2_14:1)+H | 4_MGDG(8:0_26:0)+Na | 4_MGDG(10:0_24:0)+Na | 4_MGDG(12:0_22:0)+Na | 4_MGDG(13:0_21:0)+Na | 4_MGDG(14:0_20:0)+Na | 4_MGDG(15:0_19:0)+Na | 4_MGDG(16:0_18:0)+Na | 4_MGDG(17:0_17:0)+Na	1_MGDG(15:0_19:0)+Na | 1_MGDG(8:0_26:0)+Na | 1_MGDG(12:0_22:0)+Na			TRUE	TRUE	TRUE	FALSE	FALSE	FALSE	FALSE	FALSE	FALSE	FALSE	TRUE	TRUE	TRUE	TRUE	TRUE	FALSE
M678.5457T885	pos	0.0952372	96.8925	0.00166869	0.00439702	0.00354652	0.00132644	0.00410579	0.00577957	2.1234	1.08769	0.704558	-0.331156	0.65292	3.3574e-06	0.0079056	M678.5457T886 Ubiquinone-like		LMGP01020011 PC(O-14:0/15:0); [M+H]+_1.1.1.11|LMGP01020177 PC(O-16:0/13:0); [M+H]+_1.1.2.11|LMGP02020040 PE(O-18:0/14:0); [M+H]+_1.1.3.11|LMGP02020061 PE(O-20:0/12:0); [M+H]+_1.1.4.11|LMGP02020103 PE(O-16:0/16:0); [M+H]+_1.1.5.11|LMGP10020045 PA(O-20:0/14:1(9Z)); [M+NH4]+_1.1.6.11|LMGP10020074 PA(O-18:0/16:1(9Z)); [M+NH4]+_1.1.7.11|LMGP10020094 PA(O-16:0/18:1(9Z)); [M+NH4]+_1.1.8.11|LMGP10030012 …	4_Plasmanyl-PC(O-16:0/13:0)+H | 4_Plasmanyl-PE(O-16:0/16:0)+H | 4_Plasmanyl-PE(O-18:0/14:0)+H | 4_Plasmanyl-PE(O-20:0/12:0)+H	1_Plasmanyl-PE(O-16:0/16:0)+H | 1_Plasmanyl-PE(O-18:0/14:0)+H | 3_Plasmanyl-PE(32:0)+H | 1_Plasmanyl-PE(O-20:0/12:0)+H			FALSE	TRUE	TRUE	FALSE	FALSE	FALSE	FALSE	FALSE	FALSE	TRUE	FALSE	TRUE	FALSE	FALSE	FALSE	FALSE
M706.5383T892	pos	0.0938328	96.9863	0.00182272	0.00424762	0.00569355	0.00168554	0.00386099	0.00320654	0.927805	1.64324	-0.828313	-0.112881	0.15987	0.0010089	0.42438	M706.5383T892 PE(16:0_17:0)	PE(14:0/19:iso); [M+H]+_1.2.1.2|PE(19:iso/14:0); [M+H]+_1.2.2.2	LMGP01010395 PC(10:0/20:0); [M+H]+_1.2.1.41|LMGP01010416 PC(11:0/19:0); [M+H]+_1.2.2.41|LMGP01010438 PC(12:0/18:0); [M+H]+_1.2.3.41|LMGP01010461 PC(13:0/17:0); [M+H]+_1.2.4.41|LMGP01010481 PC(14:0/16:0); [M+H]+_1.2.5.41|LMGP01010530 PC(15:0/15:0); [M+H]+_1.2.6.41|LMGP01010560 PC(16:0/14:0); [M+H]+_1.2.7.41|LMGP01010702 PC(17:0/13:0); [M+H]+_1.2.8.41|LMGP01010736 PC(18:0/12:0); [M+H]+_1.2.9.41|LMG…	1_PE(16:0_17:0)+H | 1_PE(8:0_25:0)+H | 1_PE(12:0_21:0)+H | 1_PE(14:0_19:0)+H | 1_PE(15:0_18:0)+H | 1_PE(13:0_20:0)+H | 3_PE(33:0)+H	1_PE(16:0_17:0)+H | 1_PE(12:0_21:0)+H | 3_PE(33:0)+H | 1_PE(8:0_25:0)+H | 1_PE(15:0_18:0)+H		PE 33:0; [M+H]+; GPEtn(26:0/7:0)	FALSE	TRUE	FALSE	FALSE	FALSE	TRUE	FALSE	FALSE	FALSE	FALSE	FALSE	TRUE	FALSE	FALSE	FALSE	FALSE
M953.0414T745	pos	0.0873892	97.0737	0.00138126	0.00337919	0.00549325	0.00146059	0.00421744	0.00317629	1.12079	1.99168	-0.790316	0.0805744	0.63274	0.0026527	0.44107	M953.0414T745 Unknown							FALSE	TRUE	FALSE	FALSE	FALSE	TRUE	FALSE	FALSE	FALSE	FALSE	FALSE	TRUE	FALSE	FALSE	FALSE	FALSE
M537.4878T799	pos	0.0865548	97.1603	0.00151925	0.00360422	0.00275363	0.00136179	0.00755025	0.00213644	0.6497	0.857974	-0.366127	-0.157853	0.1025	0.0008413	0.1148	M537.4878T800 PG(15:0_16:0)		LMFA07011050 FAHFA(16:1(9Z)/5-O-18:0); [M+H]+_2.6.1.16|LMFA07011051 FAHFA(16:1(9Z)/7-O-18:0); [M+H]+_2.6.2.16|LMFA07011052 FAHFA(16:1(9Z)/8-O-18:0); [M+H]+_2.6.3.16|LMFA07011053 FAHFA(16:1(9Z)/9-O-18:0); [M+H]+_2.6.4.16|LMFA07011054 FAHFA(16:1(9Z)/10-O-18:0); [M+H]+_2.6.5.16|LMFA07011055 FAHFA(16:1(9Z)/11-O-18:0); [M+H]+_2.6.6.16|LMFA07011056 FAHFA(16:1(9Z)/12-O-18:0); [M+H]+_2.6.7.16|LMFA0701105…	4_PEG(n=7_H+_CH2=15_DBE=0_(2-NH3))	4_PEG(n=7_H+_CH2=15_DBE=0_(2-NH3))			FALSE	TRUE	FALSE	FALSE	FALSE	TRUE	FALSE	FALSE	FALSE	FALSE	FALSE	FALSE	FALSE	FALSE	FALSE	FALSE
M577.5192T842	pos	0.0838174	97.2441	0.00270106	0.00234751	0.00385606	0.00166496	0.00323358	0.00452386	1.44207	0.513604	0.230426	-0.698037	0.93792	0.0062745	0.11055	M577.5192T842 Unknown		LMFA05000691 phenolic phthiocerol; [M+H]+_8.8.1.1	4_PEG(n=7_H+_CH2=18_DBE=1_(2-NH3))	4_PEG(n=7_H+_CH2=18_DBE=1_(2-NH3))			FALSE	TRUE	FALSE	FALSE	FALSE	TRUE	FALSE	FALSE	FALSE	FALSE	FALSE	TRUE	FALSE	FALSE	FALSE	FALSE
M714.5820T984	pos	0.0811498	97.3252	0.00539844	0.000758133	0.00159183	0.00609953	0.00247379	0.00142204	-2.10074	-1.76186	-0.16272	0.176155	0.015531	2.6843e-06	0.0042429	M714.5819T985 Unknown			4_CerP(d15:1_26:1)+H | 4_CerP(d17:1_24:1)+H | 4_PEG(n=11_NH4+_CH2=14_DBE=1_(2-NH3))	4_CerP(d15:1_26:1)+H | 4_CerP(d17:1_24:1)+H | 4_PEG(n=11_NH4+_CH2=14_DBE=1_(2-NH3))			TRUE	TRUE	TRUE	FALSE	FALSE	FALSE	FALSE	FALSE	FALSE	FALSE	TRUE	TRUE	FALSE	FALSE	FALSE	FALSE
M589.5191T815	pos	0.08101	97.4063	0.00300977	0.00201041	0.00384551	0.00171427	0.00314303	0.00399019	1.21887	0.353523	0.0532832	-0.81206	0.86964	0.018162	0.086429	M589.5191T815 Unknown		LMFA07010691 Mayolene-20; [M+H]+_2.3.1.10|LMFA07011042 FAHFA(18:0/5-O-18:0); [M+Na]+_2.3.2.10|LMFA07011043 FAHFA(18:0/7-O-18:0); [M+Na]+_2.3.3.10|LMFA07011044 FAHFA(18:0/8-O-18:0); [M+Na]+_2.3.4.10|LMFA07011045 FAHFA(18:0/9-O-18:0); [M+Na]+_2.3.5.10|LMFA07011046 FAHFA(18:0/10-O-18:0); [M+Na]+_2.3.6.10|LMFA07011047 FAHFA(18:0/11-O-18:0); [M+Na]+_2.3.7.10|LMFA07011048 FAHFA(18:0/12-O-18:0); [M+Na]+…	4_PEG(n=7_H+_CH2=19_DBE=2_(2-NH3))	4_PEG(n=7_H+_CH2=19_DBE=2_(2-NH3))			FALSE	TRUE	FALSE	FALSE	FALSE	TRUE	FALSE	FALSE	FALSE	FALSE	FALSE	TRUE	FALSE	FALSE	FALSE	FALSE
M1409.0221T1130	pos	0.0807062	97.487	0.0023941	0.00334422	0.00482644	0.00168561	0.00236523	0.00303116	0.846605	1.01148	-0.671086	-0.506215	0.088543	0.055192	0.99809	M1409.0220T1130 Unknown							FALSE	FALSE	FALSE	TRUE	FALSE	FALSE	FALSE	FALSE	FALSE	FALSE	FALSE	TRUE	FALSE	FALSE	FALSE	FALSE
M744.5927T984	pos	0.0786912	97.5656	0.00275575	0.00340568	0.00266351	0.00306743	0.00256016	0.00275364	-0.155693	-0.0491141	0.0480102	0.154589	0.61633	0.33322	0.078004	M744.5927T984 Unknown		LMGP01020039 PC(O-16:0/18:2(9Z,12Z)); [M+H]+_3.3.1.12|LMGP01030006 PC(P-16:0/18:1(9Z)); [M+H]+_3.3.2.12|LMGP01030053 PC(P-18:0/16:1(9Z)); [M+H]+_3.3.3.12|LMGP01030077 PC(P-20:0/14:1(9Z)); [M+H]+_3.3.4.12|LMGP01030128 PC(P-16:0/18:1(11Z)); [M+H]+_3.3.5.12|LMGP01030134 PC(P-18:1(11Z)/16:0); [M+H]+_3.3.6.12|LMGP01030144 PC(P-18:1(9Z)/16:0); [M+H]+_3.3.7.12|LMGP02020070 PE(O-20:0/17:2(9Z,12Z)); [M+H]…	1_Co(Q8)+NH4 | 1_Plasmenyl-PE(P-20:1/17:0)+H | 3_Plasmanyl-PE(37:2)+H | 3_Plasmenyl-PE(37:1)+H	3_Plasmenyl-PE(37:1)+H | 1_Plasmenyl-PE(P-20:0/17:1)+H | 1_Plasmenyl-PE(P-16:1/21:0)+H | 1_Plasmanyl-PE(O-20:0/17:2)+H | 1_Plasmenyl-PE(P-18:1/19:0)+H | 3_Plasmanyl-PE(37:2)+H | 1_Plasmenyl-PE(P-20:1/17:0)+H	MGDG 34:2; [M+NH4-CO]+; MGDG(16:1(7Z)/18:1(11E))		FALSE	FALSE	FALSE	TRUE	FALSE	FALSE	FALSE	FALSE	FALSE	FALSE	FALSE	FALSE	FALSE	FALSE	FALSE	FALSE
M678.5072T821	pos	0.0762028	97.6419	0.000815552	0.00378541	0.00502625	0.000902059	0.00256187	0.00357093	1.985	2.62364	-0.493185	0.145446	0.12316	5.3583e-05	0.40123	M678.5072T821 PE(15:0_16:0)	PE(12:0/19:iso); [M+H]+_2.2.1.4|PE(15:0/16:0); [M+H]+_2.2.2.4|PE(16:0/15:0); [M+H]+_2.2.3.4|PE(19:iso/12:0); [M+H]+_2.2.4.4	LMGP01010390 PC(10:0/18:0); [M+H]+_2.2.1.37|LMGP01010414 PC(11:0/17:0); [M+H]+_2.2.2.37|LMGP01010435 PC(12:0/16:0); [M+H]+_2.2.3.37|LMGP01010459 PC(13:0/15:0); [M+H]+_2.2.4.37|LMGP01010477 PC(14:0/14:0); [M+H]+_2.2.5.37|LMGP01010528 PC(15:0/13:0); [M+H]+_2.2.6.37|LMGP01010557 PC(16:0/12:0); [M+H]+_2.2.7.37|LMGP01010701 PC(17:0/11:0); [M+H]+_2.2.8.37|LMGP01010732 PC(18:0/10:0); [M+H]+_2.2.9.37|LMG…	1_PE(15:0_16:0)+H | 1_PE(12:0_19:0)+H | 1_PE(14:0_17:0)+H | 1_PE(13:0_18:0)+H | 3_PE(31:0)+H | 1_PE(8:0_23:0)+H | 1_PE(10:0_21:0)+H	1_PE(15:0_16:0)+H | 1_PE(14:0_17:0)+H | 3_PE(31:0)+H | 1_PE(13:0_18:0)+H | 1_PE(8:0_23:0)+H | 1_PE(10:0_21:0)+H | 1_DG(20:5_20:5)+NH4	PE 31:0; [M+H]+; GPEtn(10:0/21:0)	PE 31:0; [M+H]+; GPEtn(26:0/5:0)	FALSE	TRUE	FALSE	FALSE	FALSE	TRUE	FALSE	FALSE	FALSE	FALSE	FALSE	TRUE	FALSE	FALSE	FALSE	FALSE
M704.5227T828	pos	0.0758507	97.7177	0.00184194	0.00270561	0.00529561	0.00195152	0.00279058	0.00199982	0.03527	1.52357	-1.40493	0.0833743	0.037942	0.0017626	0.0079056	M704.5227T828 PE(16:0_17:1)	PE(15:0/18:1(9Z)); [M+H]+_2.3.1.10|PE(18:1(9Z)/15:0); [M+H]+_2.3.2.10|PE(14:0/19:0cycv8c); [M+H]+_2.3.3.10|PE(14:0/19:0cycw8c); [M+H]+_2.3.4.10|PE(14:0/19:1(9Z)); [M+H]+_2.3.5.10|PE(15:0/17:0cycw7c); [M+H]+_2.3.6.10|PE(16:0/17:0cycw7c); [M+H]+_2.3.7.10|PE(17:0cycw7c/16:0); [M+H]+_2.3.8.10|PE(19:0cycv8c/14:0); [M+H]+_2.3.9.10|PE(19:1(9Z)/14:0); [M+H]+_2.3.10.10	LMGP01010440 PC(12:0/18:1(9Z)); [M+H]+_2.3.1.40|LMGP01010485 PC(14:0/16:1(9Z)); [M+H]+_2.3.2.40|LMGP01011344 PC(13:0/17:1(9Z)); [M+H]+_2.3.3.40|LMGP01011384 PC(14:1(9Z)/16:0); [M+H]+_2.3.4.40|LMGP01011412 PC(15:0/15:1(9Z)); [M+H]+_2.3.5.40|LMGP01011435 PC(15:1(9Z)/15:0); [M+H]+_2.3.6.40|LMGP01011463 PC(16:0/14:1(9Z)); [M+H]+_2.3.7.40|LMGP01011475 PC(16:1(9Z)/14:0); [M+H]+_2.3.8.40|LMGP01011522 PC…	1_PE(16:0_17:1)+H | 1_PE(16:1_17:0)+H | 1_PE(15:0_18:1)+H | 1_PE(13:0_20:1)+H | 3_PE(33:1)+H | 1_PE(14:1_19:0)+H | 1_PE(15:1_18:0)+H	1_PE(16:0_17:1)+H | 1_PE(16:1_17:0)+H | 1_PE(15:0_18:1)+H | 1_PE(15:1_18:0)+H | 3_PE(33:1)+H | 1_PE(14:1_19:0)+H | 1_PE(13:0_20:1)+H | 1_DG(20:5_22:6)+NH4		PE 33:1; [M+H]+; GPEtn(16:1(9Z)/17:0)	TRUE	TRUE	TRUE	FALSE	FALSE	FALSE	FALSE	FALSE	FALSE	FALSE	TRUE	TRUE	FALSE	FALSE	FALSE	FALSE
M1407.0068T1111	pos	0.0749284	97.7926	0.00238813	0.00295282	0.00470617	0.00165119	0.00229083	0.00239429	0.536089	0.978673	-0.974957	-0.532374	0.080889	0.10076	0.84337	M1407.0068T1111 Unknown			4_PEG(n=27_NH4+_CH2=13_DBE=0_(2-NH3))	4_PEG(n=27_NH4+_CH2=13_DBE=0_(2-NH3))			FALSE	FALSE	FALSE	TRUE	FALSE	FALSE	FALSE	FALSE	FALSE	FALSE	FALSE	FALSE	FALSE	FALSE	FALSE	FALSE
M523.4721T768	pos	0.0736481	97.8663	0.00220962	0.00251802	0.00220811	0.00146667	0.0053329	0.00236816	0.691224	-0.00098801	0.100956	-0.591256	0.14121	0.0098923	0.058125	M523.4721T768 PG(14:0_16:0)			4_PEG(n=7_H+_CH2=14_DBE=0_(2-NH3))	4_PEG(n=7_H+_CH2=14_DBE=0_(2-NH3))			FALSE	TRUE	FALSE	FALSE	FALSE	TRUE	FALSE	FALSE	FALSE	FALSE	FALSE	FALSE	FALSE	FALSE	FALSE	FALSE
M1352.9595T1088	pos	0.0721342	97.9384	0.00123428	0.00370211	0.00531922	0.00086664	0.00214264	0.00250756	1.53278	2.10754	-1.08493	-0.51017	0.020981	0.00042746	0.73904	M1352.9594T1088 Unknown							TRUE	TRUE	FALSE	FALSE	FALSE	FALSE	FALSE	TRUE	FALSE	FALSE	FALSE	TRUE	FALSE	FALSE	FALSE	FALSE
M752.5625T507	pos	0.0704405	98.0089	0.00145091	0.00259038	0.00603965	0.00148413	0.00219118	0.00164587	0.149228	2.05751	-1.87562	0.0326639	0.032013	0.00019282	0.004909	M752.5625T507 Unknown		LMGP02020006 PE(O-16:0/22:5(4Z,7Z,10Z,13Z,16Z)); [M+H]+_2.2.1.8|LMGP02020007 PE(O-16:0/22:5(7Z,10Z,13Z,16Z,19Z)); [M+H]+_2.2.2.8|LMGP02020008 PE(O-18:0/20:5(5Z,8Z,11Z,14Z,17Z)); [M+H]+_2.2.3.8|LMGP02030003 PE(P-18:0/20:4(5Z,8Z,11Z,14Z)); [M+H]+_2.2.4.8|LMGP02030033 PE(P-16:0/22:4(7Z,10Z,13Z,16Z)); [M+H]+_2.2.5.8|LMGP02030078 PE(P-20:0/18:4(6Z,9Z,12Z,15Z)); [M+H]+_2.2.6.8|LMGP10020085 PA(O-18:0/22…	4_MGDG(13:0_22:5)+NH4-CO | 4_MGDG(15:0_20:5)+NH4-CO | 4_MGDG(15:1_20:4)+NH4-CO | 4_MGDG(17:1_18:4)+NH4-CO | 4_MGDG(17:2_18:3)+NH4-CO | 4_MGDG(18:3_17:2)+NH4-CO | 4_MGDG(18:4_17:1)+NH4-CO | 4_MGDG(20:4_15:1)+NH4-CO | 4_MGDG(20:5_15:0)+NH4-CO | 4_MGDG(22:5_13:0)+NH4-CO | 4_PEG(n=12_NH4+_CH2=14_DBE=4_(2-NH3)) | 4_Plasmanyl-PE(O-16:0/22:5)+H | 4_Plasmanyl-PE(O-18:0/20:5)+H | 4_Plasmenyl-PE(P-16:0/22:…	3_Plasmenyl-PE(38:4)+H			TRUE	TRUE	TRUE	FALSE	FALSE	FALSE	FALSE	FALSE	FALSE	FALSE	TRUE	TRUE	FALSE	FALSE	FALSE	FALSE
M972.3887T751	pos	0.0691813	98.078	0.00101903	0.00257929	0.0043246	0.0011619	0.00338494	0.00265704	1.19333	2.08537	-0.702749	0.18929	0.84525	0.0014809	0.40123	M972.3886T751 Unknown							FALSE	TRUE	FALSE	FALSE	FALSE	TRUE	FALSE	FALSE	FALSE	FALSE	FALSE	TRUE	FALSE	FALSE	FALSE	FALSE
M812.6553T1052	pos	0.067231	98.1453	0.00270655	0.00233964	0.00161679	0.00331409	0.00297266	0.00175064	-0.920734	-0.743322	0.114748	0.29216	0.093019	5.3583e-05	0.50829	M812.6553T1053 Coenzyme Q9		LMGP02030090 PE(P-20:0/22:2(13Z,16Z)); [M+H]+_1.1.1.2|LMPR02010004 Coenzyme Q9; [M+NH4]+_1.1.2.2	1_Co(Q9)+NH4	3_Plasmenyl-PE(42:2)+H			FALSE	TRUE	FALSE	FALSE	FALSE	TRUE	FALSE	FALSE	FALSE	FALSE	FALSE	FALSE	FALSE	FALSE	FALSE	FALSE
M744.5540T888	pos	0.0649164	98.2102	0.00225884	0.00234918	0.0036877	0.00162215	0.00172625	0.00255014	0.652666	0.707141	-0.532147	-0.477672	0.015531	0.0074624	0.97513	M744.5540T889 PE(17:0cyc_19:0cyc)	PE(18:1(9Z)/18:1(9Z)); [M+H]+_1.2.1.4|PE(17:0cycw7c/17:0cycw7c); [M+H]+_1.2.2.4|PE(17:0cycw7c/19:0cycv8c); [M+H]+_1.2.3.4|PE(19:0cycv8c/17:0cycw7c); [M+H]+_1.2.4.4	LMGP01010543 PC(15:0/18:2(9Z,12Z)); [M+H]+_1.2.1.42|LMGP01011354 PC(13:0/20:2(11Z,14Z)); [M+H]+_1.2.2.42|LMGP01011396 PC(14:1(9Z)/19:1(9Z)); [M+H]+_1.2.3.42|LMGP01011443 PC(15:1(9Z)/18:1(9Z)); [M+H]+_1.2.4.42|LMGP01011465 PC(16:0/17:2(9Z,12Z)); [M+H]+_1.2.5.42|LMGP01011481 PC(16:1(9Z)/17:1(9Z)); [M+H]+_1.2.6.42|LMGP01011528 PC(17:1(9Z)/16:1(9Z)); [M+H]+_1.2.7.42|LMGP01011557 PC(17:2(9Z,12Z)/16:0)…	1_PE(18:1_18:1)+H | 1_PE(16:1_20:1)+H | 1_PE(17:2_19:0)+H | 1_PE(16:0_20:2)+H | 3_PE(36:2)+H | 1_PE(14:1_22:1)+H | 1_PE(18:0_18:2)+H | 1_PE(14:0_22:2)+H	1_PE(18:1_18:1)+H | 1_PE(14:1_22:1)+H | 1_PE(17:2_19:0)+H | 1_PE(14:0_22:2)+H | 3_PE(36:2)+H | 1_PE(16:1_20:1)+H | 1_PE(18:0_18:2)+H | 1_PE(16:0_20:2)+H		PE 36:2; [M+H]+; GPEtn(17:2(9Z,12Z)/19:0)	TRUE	TRUE	FALSE	FALSE	FALSE	FALSE	FALSE	TRUE	FALSE	FALSE	FALSE	FALSE	FALSE	FALSE	FALSE	FALSE
M547.4722T717	pos	0.0630233	98.2732	0.0045387	0.00141914	0.00173189	0.00275801	0.00226993	0.00106265	-1.37596	-1.38993	-0.704683	-0.718653	0.35328	0.00031486	0.020947	M547.4722T717 Unknown		LMFA07010689 Mayolene-17; [M+H]+_2.2.1.2|LMPR04000004 bacteriohopane-32,33,34,35-tetrol; [M+H]+_2.2.2.2	4_PEG(n=7_H+_CH2=16_DBE=2_(2-NH3))	4_PEG(n=7_H+_CH2=16_DBE=2_(2-NH3))			FALSE	TRUE	TRUE	FALSE	FALSE	FALSE	FALSE	FALSE	FALSE	TRUE	FALSE	TRUE	FALSE	FALSE	FALSE	FALSE
M702.5375T998	pos	0.0570106	98.3302	0.0019952	0.00219174	0.00162208	0.0018677	0.00276301	0.00202588	0.117286	-0.298687	0.320706	-0.0952676	0.39946	0.016568	0.30586	M702.5375T998 Unknown			4_PEG(n=10_NH4+_CH2=15_DBE=0_(1-OH)) | 4_PEG(n=11_NH4+_CH2=13_DBE=0_) | 4_PEG(n=8_NH4+_CH2=19_DBE=0_(3-OH)) | 4_PEG(n=9_NH4+_CH2=17_DBE=0_(2-OH))	4_PEG(n=10_NH4+_CH2=15_DBE=0_(1-OH)) | 4_PEG(n=11_NH4+_CH2=13_DBE=0_) | 4_PEG(n=8_NH4+_CH2=19_DBE=0_(3-OH)) | 4_PEG(n=9_NH4+_CH2=17_DBE=0_(2-OH))			FALSE	TRUE	FALSE	FALSE	FALSE	TRUE	FALSE	FALSE	FALSE	FALSE	FALSE	FALSE	FALSE	FALSE	FALSE	FALSE
M591.5348T867	pos	0.0551271	98.3853	0.00200097	0.00136867	0.00229214	0.00116156	0.00185401	0.00337642	1.53943	0.195993	0.5588	-0.784632	0.6395	0.00066752	0.012552	M591.5348T867 Unknown			4_PEG(n=7_H+_CH2=19_DBE=1_(2-NH3))	4_PEG(n=7_H+_CH2=19_DBE=1_(2-NH3))			FALSE	TRUE	TRUE	FALSE	FALSE	FALSE	FALSE	FALSE	FALSE	TRUE	FALSE	TRUE	FALSE	FALSE	FALSE	FALSE
M991.7360T756	pos	0.0548899	98.4402	0.000677689	0.00182422	0.00361992	0.000948895	0.00272378	0.00220743	1.21805	2.41726	-0.713589	0.485626	0.80916	0.0015772	0.30649	M991.7359T756 Unknown			4_PEG(n=17_H+_CH2=16_DBE=0_(1-NH3)) | 4_PG(12:0_22:3)+Na | 4_PG(14:0_20:3)+Na | 4_PG(14:1_20:2)+Na | 4_PG(16:0_18:3)+Na | 4_PG(16:1_18:2)+Na | 4_PG(17:1_17:2)+Na	4_PEG(n=17_H+_CH2=16_DBE=0_(1-NH3)) | 4_PG(12:0_22:3)+Na | 4_PG(14:0_20:3)+Na | 4_PG(14:1_20:2)+Na | 4_PG(16:0_18:3)+Na | 4_PG(16:1_18:2)+Na | 4_PG(17:1_17:2)+Na			FALSE	TRUE	FALSE	FALSE	FALSE	TRUE	FALSE	FALSE	FALSE	FALSE	FALSE	TRUE	FALSE	FALSE	FALSE	FALSE
M701.5294T938	pos	0.0526654	98.4929	0.00260003	0.00193494	0.00275895	0.00152578	0.00145277	0.00124304	-0.295666	0.0855892	-1.15024	-0.768987	0.0065079	0.45589	0.40374	M701.5293T939 Unknown			4_PEG(n=10_H+_CH2=18_DBE=5_(2-NH3)) | 4_PEG(n=10_Na+_CH2=16_DBE=2_(2-NH3)) | 4_PEG(n=12_H+_CH2=11_DBE=0_(1-NH3))	4_PEG(n=10_H+_CH2=18_DBE=5_(2-NH3)) | 4_PEG(n=10_Na+_CH2=16_DBE=2_(2-NH3)) | 4_PEG(n=12_H+_CH2=11_DBE=0_(1-NH3))			TRUE	FALSE	FALSE	FALSE	TRUE	FALSE	FALSE	FALSE	FALSE	FALSE	FALSE	TRUE	FALSE	FALSE	FALSE	FALSE
M1423.0378T1137	pos	0.0503347	98.5432	0.00205308	0.00225633	0.00227115	0.00149669	0.00153515	0.0013935	-0.103063	0.145631	-0.704712	-0.456018	0.088543	0.93842	0.99285	M1423.0377T1138 CL(34:1)(34:1)		LMGP12010006 CL(1'-[16:0/18:1(11Z)],3'-[16:0/18:1(11Z)]); [M+NH4]+_1.1.1.19|LMGP12010016 CL(1'-[16:0/16:0],3'-[18:0/18:2(9Z,12Z)]); [M+NH4]+_1.1.2.19|LMGP12010021 CL(1'-[16:0/16:0],3'-[18:1(9Z)/18:1(9Z)]); [M+NH4]+_1.1.3.19|LMGP12010026 CL(1'-[16:0/16:0],3'-[18:2(9Z,12Z)/18:0]); [M+NH4]+_1.1.4.19|LMGP12010046 CL(1'-[16:0/18:0],3'-[16:0/18:2(9Z,12Z)]); [M+NH4]+_1.1.5.19|LMGP12010061 CL(1'-[16:0/18…		1_CL(34:1)(34:1)+NH4			FALSE	FALSE	FALSE	TRUE	FALSE	FALSE	FALSE	FALSE	FALSE	FALSE	FALSE	FALSE	FALSE	FALSE	FALSE	FALSE
M692.5230T850	pos	0.0473584	98.5906	0.000282245	0.00210881	0.00331953	0.000450237	0.00172473	0.00246957	2.45551	3.55596	-0.426715	0.67374	0.97276	2.4486e-05	0.20214	M692.5230T850 PE(16:0_16:0)	PE(14:0/18:0); [M+H]+_2.2.1.2|PE(18:0/14:0); [M+H]+_2.2.2.2	LMGP01010394 PC(10:0/19:0); [M+H]+_2.2.1.37|LMGP01010479 PC(14:0/15:0); [M+H]+_2.2.2.37|LMGP01010968 PC(19:0/10:0); [M+H]+_2.2.3.37|LMGP01011035 PC(20:0/9:0); [M+H]+_2.2.4.37|LMGP01011246 PC(8:0/21:0); [M+H]+_2.2.5.37|LMGP01011264 PC(9:0/20:0); [M+H]+_2.2.6.37|LMGP01011320 PC(12:0/17:0); [M+H]+_2.2.7.37|LMGP01011342 PC(13:0/16:0); [M+H]+_2.2.8.37|LMGP01011410 PC(15:0/14:0); [M+H]+_2.2.9.37|LMGP01…	1_PE(16:0_16:0)+H | 1_PE(15:0_17:0)+H | 1_PE(12:0_20:0)+H | 3_PE(32:0)+H | 1_PE(13:0_19:0)+H | 1_PE(14:0_18:0)+H | 1_PE(10:0_22:0)+H | 1_PE(8:0_24:0)+H	1_PE(16:0_16:0)+H | 1_PE(13:0_19:0)+H | 1_PE(15:0_17:0)+H | 3_PE(32:0)+H | 1_PE(12:0_20:0)+H | 1_PE(8:0_24:0)+H | 1_PE(14:0_18:0)+H			FALSE	TRUE	FALSE	FALSE	FALSE	TRUE	FALSE	FALSE	FALSE	FALSE	FALSE	TRUE	FALSE	FALSE	FALSE	FALSE
M605.5504T884	pos	0.0456149	98.6362	0.00234471	0.00144246	0.00128219	0.00159406	0.00170315	0.00160733	0.0119607	-0.870799	0.326054	-0.556705	0.93792	0.12487	0.14419	M605.5504T884 Unknown							FALSE	FALSE	FALSE	TRUE	FALSE	FALSE	FALSE	FALSE	FALSE	FALSE	FALSE	FALSE	FALSE	FALSE	FALSE	FALSE
M1011.0834T761	pos	0.044702	98.6809	0.000630888	0.00166132	0.00271066	0.000710989	0.00231222	0.00174821	1.29798	2.10319	-0.632769	0.172445	0.96017	0.00064664	0.32375	M1011.0833T762 Unknown							FALSE	TRUE	FALSE	FALSE	FALSE	TRUE	FALSE	FALSE	FALSE	FALSE	FALSE	TRUE	FALSE	FALSE	FALSE	FALSE
M789.4877T995	pos	0.0431293	98.724	0.00212134	0.00201547	0.00172402	0.001196	0.00124827	0.00112531	-0.0878954	-0.299197	-0.615459	-0.82676	0.037942	0.23442	0.71825	M789.4877T995 Unknown		LMGP06020005 PI(O-16:0/14:1(9Z)); [M+Na]+_1.1.1.3|LMGP06030004 PI(P-16:0/14:0); [M+Na]+_1.1.2.3|LMGP06030029 PI(P-18:0/12:0); [M+Na]+_1.1.3.3	4_PEG(n=12_H+_CH2=13_DBE=2_(4-OH)) | 4_PEG(n=13_H+_CH2=11_DBE=2_(3-OH)) | 4_PEG(n=14_H+_CH2=9_DBE=0_(2=O)) | 4_PEG(n=14_H+_CH2=9_DBE=2_(2-OH)) | 4_PEG(n=14_Na+_CH2=10_DBE=4_(1-NH3)) | 4_PEG(n=15_H+_CH2=7_DBE=1_(1=O)) | 4_PEG(n=15_H+_CH2=7_DBE=2_(1-OH)) | 4_PEG(n=16_H+_CH2=5_DBE=2_)	4_PEG(n=12_H+_CH2=13_DBE=2_(4-OH)) | 4_PEG(n=13_H+_CH2=11_DBE=2_(3-OH)) | 4_PEG(n=14_H+_CH2=9_DBE=0_(2=O)) | 4_PEG(n=14_H+_CH2=9_DBE=2_(2-OH)) | 4_PEG(n=14_Na+_CH2=10_DBE=4_(1-NH3)) | 4_PEG(n=15_H+_CH2=7_DBE=1_(1=O)) | 4_PEG(n=15_H+_CH2=7_DBE=2_(1-OH)) | 4_PEG(n=16_H+_CH2=5_DBE=2_)			TRUE	FALSE	FALSE	FALSE	TRUE	FALSE	FALSE	FALSE	FALSE	FALSE	FALSE	FALSE	FALSE	FALSE	FALSE	FALSE
M723.5416T486	pos	0.0428345	98.7669	0.000793823	0.00155538	0.00368449	0.000866401	0.00137997	0.00108587	0.325739	2.21458	-1.76262	0.126217	0.088543	0.0010647	0.018942	M723.5416T487 Unknown		LMSP03010040 SM(d16:1/18:1); [M+Na]+_1.1.1.6|LMSP03010041 SM(d18:1/16:1); [M+Na]+_1.1.2.6|LMSP03010090 SM(d18:2/16:0); [M+Na]+_1.1.3.6|LMSP03020041 PE-Cer(d14:2(4E,6E)/23:0); [M+Na]+_1.1.4.6|LMSP03020045 PE-Cer(d15:2(4E,6E)/22:0); [M+Na]+_1.1.5.6|LMSP03020057 PE-Cer(d16:2(4E,6E)/21:0); [M+Na]+_1.1.6.6	4_SM(d14:0_22:5)+H | 4_SM(d14:1_22:4)+H | 4_SM(d16:0_20:5)+H | 4_SM(d16:1_20:4)+H | 4_SM(d18:1_18:4)+H | 4_SM(d18:2_18:3)+H | 4_SM(d18:3_18:2)+H | 4_SM(d18:4_18:1)+H | 4_SM(d20:4_16:1)+H | 4_SM(d20:5_16:0)+H | 4_SM(d22:4_14:1)+H | 4_SM(d22:5_14:0)+H	4_SM(d14:0_22:5)+H | 4_SM(d14:1_22:4)+H | 4_SM(d16:0_20:5)+H | 4_SM(d16:1_20:4)+H | 4_SM(d18:1_18:4)+H | 4_SM(d18:2_18:3)+H | 4_SM(d18:3_18:2)+H | 4_SM(d18:4_18:1)+H | 4_SM(d20:4_16:1)+H | 4_SM(d20:5_16:0)+H | 4_SM(d22:4_14:1)+H | 4_SM(d22:5_14:0)+H			FALSE	TRUE	TRUE	FALSE	FALSE	FALSE	FALSE	FALSE	FALSE	TRUE	FALSE	TRUE	FALSE	FALSE	FALSE	FALSE
M720.5540T917	pos	0.041789	98.8087	0.0012903	0.00196198	0.00241993	0.000940856	0.00126182	0.00126247	0.424205	0.907255	-0.938713	-0.455662	0.04462	0.01965	0.64388	M720.5540T918 PE(17:0_17:0)	PE(15:0/19:iso); [M+H]+_1.2.1.4|PE(16:0/18:0); [M+H]+_1.2.2.4|PE(18:0/16:0); [M+H]+_1.2.3.4|PE(19:iso/15:0); [M+H]+_1.2.4.4	LMGP01010396 PC(10:0/21:0); [M+H]+_1.2.1.41|LMGP01010417 PC(11:0/20:0); [M+H]+_1.2.2.41|LMGP01010532 PC(15:0/16:0); [M+H]+_1.2.3.41|LMGP01010562 PC(16:0/15:0); [M+H]+_1.2.4.41|LMGP01010967 PC(19:0/12:0); [M+H]+_1.2.5.41|LMGP01010996 PC(20:0/11:0); [M+H]+_1.2.6.41|LMGP01011061 PC(21:0/10:0); [M+H]+_1.2.7.41|LMGP01011266 PC(9:0/22:0); [M+H]+_1.2.8.41|LMGP01011327 PC(12:0/19:0); [M+H]+_1.2.9.41|LMGP…	1_PE(16:0_18:0)+H | 1_PE(17:0_17:0)+H | 3_PE(34:0)+H | 1_PE(15:0_19:0)+H | 1_PE(13:0_21:0)+H	1_PE(15:0_19:0)+H | 3_PE(34:0)+H | 1_PE(17:0_17:0)+H | 1_PE(16:0_18:0)+H | 1_PE(8:0_26:0)+H | 1_PE(14:0_20:0)+H | 1_PE(10:0_24:0)+H		PE 34:0; [M+H]+; GPEtn(17:0/17:0)	TRUE	TRUE	FALSE	FALSE	FALSE	FALSE	FALSE	TRUE	FALSE	FALSE	FALSE	FALSE	FALSE	FALSE	FALSE	FALSE
M722.5873T1003	pos	0.0391519	98.8478	0.000260582	0.00136022	0.00132385	0.000649649	0.00270335	0.00226308	1.80056	2.34493	0.773552	1.31792	0.001541	5.4492e-06	0.36869	M722.5873T1003 2-Demethylmenaquinol 8			4_PEG(n=10_NH4+_CH2=18_DBE=3_(2-NH3))	4_PEG(n=10_NH4+_CH2=18_DBE=3_(2-NH3))			TRUE	TRUE	FALSE	FALSE	FALSE	FALSE	FALSE	TRUE	FALSE	FALSE	FALSE	TRUE	FALSE	FALSE	FALSE	FALSE
M589.5191T807	pos	0.0364407	98.8843	0.00161989	0.000721852	0.00194788	0.00129322	0.00135142	0.00103366	-0.323202	0.266003	-0.914141	-0.324935	0.86239	0.017595	0.012552	M589.5191T807 PG		LMFA07010691 Mayolene-20; [M+H]+_3.4.1.10|LMFA07011042 FAHFA(18:0/5-O-18:0); [M+Na]+_3.4.2.10|LMFA07011043 FAHFA(18:0/7-O-18:0); [M+Na]+_3.4.3.10|LMFA07011044 FAHFA(18:0/8-O-18:0); [M+Na]+_3.4.4.10|LMFA07011045 FAHFA(18:0/9-O-18:0); [M+Na]+_3.4.5.10|LMFA07011046 FAHFA(18:0/10-O-18:0); [M+Na]+_3.4.6.10|LMFA07011047 FAHFA(18:0/11-O-18:0); [M+Na]+_3.4.7.10|LMFA07011048 FAHFA(18:0/12-O-18:0); [M+Na]+…	4_PEG(n=7_H+_CH2=19_DBE=2_(2-NH3))	4_PEG(n=7_H+_CH2=19_DBE=2_(2-NH3))			FALSE	TRUE	TRUE	FALSE	FALSE	FALSE	FALSE	FALSE	FALSE	TRUE	FALSE	FALSE	FALSE	FALSE	FALSE	FALSE
M814.6708T1017	pos	0.0355201	98.9198	0.0012466	0.00211689	0.000984737	0.000666271	0.00182181	0.00093033	0.481634	-0.340183	-0.0819954	-0.903812	0.088543	0.00045863	0.14419	M814.6708T1017 Unknown		LMGP01030092 PC(P-20:0/19:1(9Z)); [M+H]+_2.2.1.3|LMGP02020087 PE(O-20:0/22:2(13Z,16Z)); [M+H]+_2.2.2.3|LMGP02030089 PE(P-20:0/22:1(11Z)); [M+H]+_2.2.3.3	4_PEG(n=12_NH4+_CH2=18_DBE=1_(2-NH3)) | 4_Plasmanyl-PE(O-20:0/22:2)+H | 4_Plasmenyl-PC(P-16:1/23:0)+H | 4_Plasmenyl-PC(P-18:1/21:0)+H | 4_Plasmenyl-PC(P-20:1/19:0)+H | 4_Plasmenyl-PE(P-16:1/26:0)+H | 4_Plasmenyl-PE(P-18:0/24:1)+H | 4_Plasmenyl-PE(P-18:1/24:0)+H | 4_Plasmenyl-PE(P-20:0/22:1)+H | 4_Plasmenyl-PE(P-20:1/22:0)+H	1_Plasmenyl-PE(P-18:1/24:0)+H | 1_Plasmenyl-PE(P-18:0/24:1)+H | 1_Plasmenyl-PE(P-20:0/22:1)+H | 1_Plasmenyl-PE(P-20:1/22:0)+H | 1_Plasmanyl-PE(O-20:0/22:2)+H | 3_Plasmanyl-PE(42:2)+H			FALSE	TRUE	FALSE	FALSE	FALSE	TRUE	FALSE	FALSE	FALSE	FALSE	FALSE	FALSE	FALSE	FALSE	FALSE	FALSE
M1030.4306T767	pos	0.0353466	98.9551	0.000430209	0.00125253	0.00216044	0.000554718	0.00193359	0.00139721	1.33272	2.32822	-0.628776	0.366718	0.82794	0.00021732	0.17232	M1030.4306T767 Unknown							FALSE	TRUE	FALSE	FALSE	FALSE	TRUE	FALSE	FALSE	FALSE	FALSE	FALSE	TRUE	FALSE	FALSE	FALSE	FALSE
M774.5021T853	pos	0.0353032	98.9904	0.001503	0.00176236	0.00224038	0.000690729	0.00084326	0.000679473	-0.0237031	0.575898	-1.72125	-1.12165	0.0080846	0.13402	0.17374	M774.5021T853 Unknown		LMGP01010508 PC(14:0/20:5(5Z,8Z,11Z,14Z,17Z)); [M+Na]+_1.1.1.16|LMGP01010692 PC(16:1(9Z)/18:4(6Z,9Z,12Z,15Z)); [M+Na]+_1.1.2.16|LMGP01011401 PC(14:1(9Z)/20:4(5Z,8Z,11Z,14Z)); [M+Na]+_1.1.3.16|LMGP01011707 PC(18:4(6Z,9Z,12Z,15Z)/16:1(9Z)); [M+Na]+_1.1.4.16|LMGP01011900 PC(20:4(5Z,8Z,11Z,14Z)/14:1(9Z)); [M+Na]+_1.1.5.16|LMGP01011928 PC(20:5(5Z,8Z,11Z,14Z,17Z)/14:0); [M+Na]+_1.1.6.16|LMGP02010503 PE…	4_PC(18:4_18:4)+H | 4_PC(5:2_31:6)+H | 4_PC(6:2_30:6)+H | 4_PC(7:2_29:6)+H | 4_PC(7:3_29:5)+H | 4_PC(8:2_28:6)+H | 4_PC(8:3_28:5)+H | 4_PC(9:2_27:6)+H | 4_PC(9:3_27:5)+H | 4_PC(9:4_27:4)+H | 4_PC(10:2_26:6)+H | 4_PC(10:3_26:5)+H | 4_PC(10:4_26:4)+H | 4_PC(11:2_25:6)+H | 4_PC(11:3_25:5)+H | 4_PC(11:4_25:4)+H | 4_PC(11:5_25:3)+H | 4_PC(12:2_24:6)+H | 4_PC(12:3_24:5)+H | 4_PC(12:4_24:4)+H | 4_PC(12:…	3_PE(39:8)+H			TRUE	FALSE	FALSE	FALSE	TRUE	FALSE	FALSE	FALSE	FALSE	FALSE	FALSE	TRUE	FALSE	FALSE	FALSE	FALSE
M561.4878T749	pos	0.0345612	99.025	0.00179218	0.000709023	0.00193122	0.00124487	0.00116754	0.000712114	-0.805813	0.107794	-1.43933	-0.525725	0.24743	0.011462	0.0079056	M561.4878T749 PG		LMFA07010014 Mayolene-18; [M+H]+_3.4.1.18|LMPR04000010 2-methylbacteriohopane-32,33,34,35-tetrol; [M+H]+_3.4.2.18|LMFA07011034 FAHFA(16:0/5-O-18:0); [M+Na]+_3.4.3.18|LMFA07011035 FAHFA(16:0/7-O-18:0); [M+Na]+_3.4.4.18|LMFA07011036 FAHFA(16:0/8-O-18:0); [M+Na]+_3.4.5.18|LMFA07011037 FAHFA(16:0/9-O-18:0); [M+Na]+_3.4.6.18|LMFA07011038 FAHFA(16:0/10-O-18:0); [M+Na]+_3.4.7.18|LMFA07011039 FAHFA(16:0/…	4_PEG(n=7_H+_CH2=17_DBE=2_(2-NH3))	4_PEG(n=7_H+_CH2=17_DBE=2_(2-NH3))			FALSE	TRUE	TRUE	FALSE	FALSE	FALSE	FALSE	FALSE	FALSE	TRUE	FALSE	TRUE	FALSE	FALSE	FALSE	FALSE
M726.5821T1006	pos	0.0344231	99.0594	0.0005759	0.000910831	0.00196689	0.000809398	0.000693766	0.00256997	1.66683	1.77203	0.385837	0.491031	0.24743	1.0231e-05	0.060637	M726.5821T1007 Unknown		LMGP01040094 1-tetradecanyl-2-(8-[3]-ladderane-octanyl)-sn-glycerophosphocholine; [M+H]+_1.2.1.1	4_PEG(n=11_NH4+_CH2=15_DBE=2_(2-NH3))	4_PEG(n=11_NH4+_CH2=15_DBE=2_(2-NH3))			FALSE	TRUE	FALSE	FALSE	FALSE	TRUE	FALSE	FALSE	FALSE	FALSE	FALSE	TRUE	FALSE	FALSE	FALSE	FALSE
M1449.0537T1135	pos	0.0328371	99.0922	0.00159246	0.00140703	0.00135344	0.00109314	0.000997246	0.000736651	-0.569422	-0.234623	-0.877582	-0.542783	0.026198	0.34582	0.92779	M1449.0537T1135 CL		LMGP12010058 CL(1'-[16:0/18:0],3'-[18:1(9Z)/18:2(9Z,12Z)]); [M+NH4]+_1.1.1.28|LMGP12010063 CL(1'-[16:0/18:0],3'-[18:2(9Z,12Z)/18:1(9Z)]); [M+NH4]+_1.1.2.28|LMGP12010088 CL(1'-[16:0/18:1(9Z)],3'-[18:0/18:2(9Z,12Z)]); [M+NH4]+_1.1.3.28|LMGP12010093 CL(1'-[16:0/18:1(9Z)],3'-[18:1(9Z)/18:1(9Z)]); [M+NH4]+_1.1.4.28|LMGP12010098 CL(1'-[16:0/18:1(9Z)],3'-[18:2(9Z,12Z)/18:0]); [M+NH4]+_1.1.5.28|LMGP12010…	4_PEG(n=27_NH4+_CH2=16_DBE=0_(2-NH3))	4_PEG(n=27_NH4+_CH2=16_DBE=0_(2-NH3))			TRUE	FALSE	FALSE	FALSE	TRUE	FALSE	FALSE	FALSE	FALSE	FALSE	FALSE	FALSE	FALSE	FALSE	FALSE	FALSE
M521.4565T708	pos	0.0316424	99.1239	0.00162537	0.000930658	0.0012065	0.000993581	0.00121871	0.00094394	-0.0739422	-0.429944	-0.354058	-0.71006	0.40078	0.48244	0.17374	M521.4565T708 Unknown			4_PEG(n=7_H+_CH2=14_DBE=1_(2-NH3))	4_PEG(n=7_H+_CH2=14_DBE=1_(2-NH3))			FALSE	FALSE	FALSE	TRUE	FALSE	FALSE	FALSE	FALSE	FALSE	FALSE	FALSE	FALSE	FALSE	FALSE	FALSE	FALSE
M664.4914T790	pos	0.0299975	99.1539	0.000143422	0.0011573	0.00186905	0.000203741	0.00116198	0.0020236	3.31212	3.70397	0.11462	0.506469	0.27331	8.2339e-06	0.69668	M664.4914T790 PE(14:0_16:0)	PE(12:0/18:0); [M+H]+_2.2.1.3|PE(15:0/15:0); [M+H]+_2.2.2.3|PE(18:0/12:0); [M+H]+_2.2.3.3	LMGP01010700 PC(17:0/10:0); [M+H]+_2.2.1.29|LMGP01011244 PC(8:0/19:0); [M+H]+_2.2.2.29|LMGP01011262 PC(9:0/18:0); [M+H]+_2.2.3.29|LMGP01011317 PC(12:0/15:0); [M+H]+_2.2.4.29|LMGP01011339 PC(13:0/14:0); [M+H]+_2.2.5.29|LMGP01011363 PC(14:0/13:0); [M+H]+_2.2.6.29|LMGP01011409 PC(15:0/12:0); [M+H]+_2.2.7.29|LMGP02010106 PE(15:0/15:0); [M+H]+_2.2.8.29|LMGP02010297 PE(16:0/14:0); [M+H]+_2.2.9.29|LMGP0…	1_PE(14:0_16:0)+H | 1_PE(15:0_15:0)+H | 1_PE(10:0_20:0)+H | 3_PE(30:0)+H | 1_PE(12:0_18:0)+H | 1_PE(13:0_17:0)+H | 1_PE(8:0_22:0)+H | 1_PC(12:0_15:0)+H | 1_PC(8:0_19:0)+H	1_PE(13:0_17:0)+H | 1_PE(15:0_15:0)+H | 3_PE(30:0)+H | 1_PE(14:0_16:0)+H | 1_PE(10:0_20:0)+H | 1_PE(12:0_18:0)+H	PE 30:0; [M+H]+; GPEtn(15:0/15:0)	PE 30:0; [M+H]+; GPEtn(15:0/15:0)	FALSE	TRUE	FALSE	FALSE	FALSE	TRUE	FALSE	FALSE	FALSE	FALSE	FALSE	TRUE	FALSE	FALSE	FALSE	FALSE
M565.5191T856	pos	0.0287274	99.1826	0.00045915	0.00159651	0.000761704	0.000392294	0.00250715	0.00056456	0.52519	0.730263	-0.432103	-0.22703	0.86964	0.00022634	0.20651	M565.5191T856 Unknown		LMFA07011058 FAHFA(18:1(9Z)/5-O-18:0); [M+H]+_1.2.1.8|LMFA07011059 FAHFA(18:1(9Z)/7-O-18:0); [M+H]+_1.2.2.8|LMFA07011060 FAHFA(18:1(9Z)/8-O-18:0); [M+H]+_1.2.3.8|LMFA07011061 FAHFA(18:1(9Z)/9-O-18:0); [M+H]+_1.2.4.8|LMFA07011062 FAHFA(18:1(9Z)/10-O-18:0); [M+H]+_1.2.5.8|LMFA07011063 FAHFA(18:1(9Z)/11-O-18:0); [M+H]+_1.2.6.8|LMFA07011064 FAHFA(18:1(9Z)/12-O-18:0); [M+H]+_1.2.7.8|LMFA07011065 FAHFA…	4_PEG(n=7_H+_CH2=17_DBE=0_(2-NH3))	4_PEG(n=7_H+_CH2=17_DBE=0_(2-NH3))			FALSE	TRUE	FALSE	FALSE	FALSE	TRUE	FALSE	FALSE	FALSE	FALSE	FALSE	FALSE	FALSE	FALSE	FALSE	FALSE
M1368.9909T1118	pos	0.0268467	99.2095	0.000478236	0.0015368	0.00186491	0.000313511	0.000692463	0.000984227	1.65048	1.96331	-0.922043	-0.609208	0.084241	0.0041218	0.84337	M1368.9909T1118 CL(32:0)(32:1)				1_CL(32:0)(32:1)+NH4			FALSE	TRUE	FALSE	FALSE	FALSE	TRUE	FALSE	FALSE	FALSE	FALSE	FALSE	TRUE	FALSE	FALSE	FALSE	FALSE
M1049.7779T771	pos	0.0261084	99.2356	0.000315148	0.000968151	0.00137009	0.000398868	0.00153148	0.00112498	1.49592	2.12017	-0.284368	0.33988	0.63245	0.00026279	0.40123	M1049.7778T772 Unknown			4_PEG(n=18_H+_CH2=17_DBE=0_(1-NH3))	4_PEG(n=18_H+_CH2=17_DBE=0_(1-NH3))			FALSE	TRUE	FALSE	FALSE	FALSE	TRUE	FALSE	FALSE	FALSE	FALSE	FALSE	TRUE	FALSE	FALSE	FALSE	FALSE
M762.8212T762	pos	0.0259887	99.2616	0.000309598	0.000899247	0.00144682	0.000440769	0.0014977	0.00108839	1.30411	2.22442	-0.410686	0.509624	0.41599	0.00084154	0.33628	M762.8212T762 Unknown							FALSE	TRUE	FALSE	FALSE	FALSE	TRUE	FALSE	FALSE	FALSE	FALSE	FALSE	TRUE	FALSE	FALSE	FALSE	FALSE
M638.5661T1007	pos	0.0245405	99.2861	0.000165351	0.000652634	0.00268066	0.000141334	0.000704318	0.00102159	2.85363	4.01899	-1.39177	-0.226417	0.018959	1.4769e-07	0.0052374	M638.5661T1007 Unknown			4_PEG(n=8_NH4+_CH2=18_DBE=1_(2-NH3))	4_PEG(n=8_NH4+_CH2=18_DBE=1_(2-NH3))		DG 36:2; [M+NH4]+; DG(16:1/20:1/0:0)	TRUE	TRUE	TRUE	FALSE	FALSE	FALSE	FALSE	FALSE	FALSE	FALSE	TRUE	TRUE	FALSE	FALSE	FALSE	FALSE
M694.5207T464	pos	0.0243727	99.3105	0.000404556	0.000834666	0.00217003	0.000488872	0.000803462	0.000627609	0.360411	2.4233	-1.78978	0.273118	0.1147	0.0006521	0.012552	M694.5206T464 CerP		LMSP0501AA26 GlcCer(d18:1/14:0); [M+Na]+_1.1.1.2|LMSP0501AA40 GlcCer(d14:1/18:0); [M+Na]+_1.1.2.2	4_CerP(d16:1_24:4)+H | 4_OxTG(14:0_14:1_9:2(COOH))+NH4 | 4_OxTG(14:0_18:3_5:0(COOH))+NH4 | 4_OxTG(14:1_14:1_9:1(COOH))+NH4 | 4_OxTG(14:1_16:1_7:1(COOH))+NH4 | 4_OxTG(14:1_18:2_5:0(COOH))+NH4 | 4_OxTG(16:0_18:3_3:0(COOH))+NH4 | 4_OxTG(16:1_18:2_3:0(COOH))+NH4 | 4_PEG(n=11_NH4+_CH2=13_DBE=4_(2-NH3))	1_CerP(d16:1/24:4)+H		CerP 40:5; [M+H]+; CerP(d16:1(4E)/24:4(5Z,8Z,11Z,14Z))	FALSE	TRUE	TRUE	FALSE	FALSE	FALSE	FALSE	FALSE	FALSE	TRUE	FALSE	TRUE	FALSE	FALSE	FALSE	FALSE
M1338.9438T1076	pos	0.0241391	99.3346	0.000474805	0.00114252	0.00179709	0.000271287	0.000644	0.000948412	1.80569	1.92026	-0.92208	-0.807513	0.0099448	0.00079304	0.99285	M1338.9436T1077 CL(30:1)(32:1)				1_CL(30:1)(32:1)+NH4			TRUE	TRUE	FALSE	FALSE	FALSE	FALSE	FALSE	TRUE	FALSE	FALSE	FALSE	TRUE	FALSE	FALSE	FALSE	FALSE
M1421.0936T1248	pos	0.0221076	99.3567	0.000639799	0.000600727	0.000399103	0.00118168	0.00130441	0.000708221	-0.738563	-0.680857	0.827438	0.885144	0.0099448	0.0054719	0.69701	M1421.0935T1248 Unknown							TRUE	TRUE	FALSE	FALSE	FALSE	FALSE	FALSE	TRUE	FALSE	FALSE	FALSE	FALSE	FALSE	FALSE	FALSE	FALSE
M1069.1252T777	pos	0.0205818	99.3773	0.000259197	0.000669391	0.0012355	0.000351641	0.00114058	0.000843993	1.26313	2.25297	-0.54979	0.440054	0.66693	0.00029608	0.13283	M1069.1252T777 Unknown							FALSE	TRUE	FALSE	FALSE	FALSE	TRUE	FALSE	FALSE	FALSE	FALSE	FALSE	TRUE	FALSE	FALSE	FALSE	FALSE
M758.5331T1068	pos	0.0181922	99.3955	0.000209898	0.00166705	0.00121086	0.000226999	0.000373316	0.000289678	0.351765	2.52828	-2.06351	0.113	0.015531	5.3583e-05	0.0058731	M758.5331T1069 Unknown		LMGP03030038 PS(P-18:0/17:2(9Z,12Z)); [M+H]+_1.1.1.4|LMGP03020022 PS(O-18:0/15:0); [M+Na]+_1.1.2.4|LMGP03020042 PS(O-20:0/13:0); [M+Na]+_1.1.3.4|LMGP03020081 PS(O-16:0/17:0); [M+Na]+_1.1.4.4	4_OxPC(17:1_16:1(CHO))+H | 4_OxPC(17:0_16:2(CHO))+H | 4_OxPC(18:2_15:0(CHO))+H | 4_OxPC(18:1_15:1(CHO))+H | 4_OxPC(18:0_15:2(CHO))+H | 4_OxPC(19:0_14:2(CHO))+H | 4_OxPC(20:2_13:0(CHO))+H | 4_OxPC(20:1_13:1(CHO))+H | 4_OxPC(20:0_13:2(CHO))+H | 4_OxPC(21:0_12:2(CHO))+H | 4_OxPC(22:2_11:0(CHO))+H | 4_OxPC(22:1_11:1(CHO))+H | 4_OxPC(22:0_11:2(CHO))+H | 4_OxPC(23:0_10:2(CHO))+H | 4_OxPC(24:1_9:1(CHO))…	1_OxPE(21:0_15:2(CHO))+H | 1_OxPE(26:0_10:2(CHO))+H | 1_OxPE(16:1_20:2(OH))+H | 1_OxPE(16:1_20:1(Ke))+H | 3_OxPE(36:2(Ke))+H | 3_OxPE(36:3(O))+H			TRUE	TRUE	TRUE	FALSE	FALSE	FALSE	FALSE	FALSE	FALSE	FALSE	TRUE	TRUE	FALSE	FALSE	FALSE	FALSE
M561.4878T759	pos	0.0178795	99.4134	0.000608385	0.000389652	0.000834466	0.000348852	0.00067881	0.00104927	1.5887	0.455868	0.330468	-0.802369	0.60168	0.00066752	0.0127	M561.4878T760 Unknown		LMFA07010014 Mayolene-18; [M+H]+_4.4.1.18|LMPR04000010 2-methylbacteriohopane-32,33,34,35-tetrol; [M+H]+_4.4.2.18|LMFA07011034 FAHFA(16:0/5-O-18:0); [M+Na]+_4.4.3.18|LMFA07011035 FAHFA(16:0/7-O-18:0); [M+Na]+_4.4.4.18|LMFA07011036 FAHFA(16:0/8-O-18:0); [M+Na]+_4.4.5.18|LMFA07011037 FAHFA(16:0/9-O-18:0); [M+Na]+_4.4.6.18|LMFA07011038 FAHFA(16:0/10-O-18:0); [M+Na]+_4.4.7.18|LMFA07011039 FAHFA(16:0/…	4_PEG(n=7_H+_CH2=17_DBE=2_(2-NH3))	4_PEG(n=7_H+_CH2=17_DBE=2_(2-NH3))			FALSE	TRUE	TRUE	FALSE	FALSE	FALSE	FALSE	FALSE	FALSE	TRUE	FALSE	TRUE	FALSE	FALSE	FALSE	FALSE
M760.5875T877	pos	0.0172137	99.4306	0.000482468	0.000501698	0.000430111	0.00112261	0.000638474	0.000588479	-0.931797	-0.165724	0.452281	1.21835	0.0088532	0.0049328	0.041436	M760.5875T877 Unknown	PE(18:1(9Z)/19:iso); [M+H]+_2.5.1.4|PE(19:iso/18:1(9Z)); [M+H]+_2.5.2.4|PE(18:0/19:1(9Z)); [M+H]+_2.5.3.4|PE(19:1(9Z)/18:0); [M+H]+_2.5.4.4	LMGP01010005 PC(16:0/18:1(9Z)); [M+H]+_2.5.1.48|LMGP01010575 PC(16:0/18:1(11E)); [M+H]+_2.5.2.48|LMGP01010576 PC(16:0/18:1(11Z)); [M+H]+_2.5.3.48|LMGP01010578 PC(16:0/18:1(6E)); [M+H]+_2.5.4.48|LMGP01010579 PC(16:0/18:1(6Z)); [M+H]+_2.5.5.48|LMGP01010581 PC(16:0/18:1(9E)); [M+H]+_2.5.6.48|LMGP01010744 PC(18:0/16:1(9Z)); [M+H]+_2.5.7.48|LMGP01010884 PC(18:1(9Z)/16:0); [M+H]+_2.5.8.48|LMGP01011335 …	1_PE(15:1_22:0)+H | 1_PE(14:1_23:0)+H | 3_PE(37:1)+H	1_PE(15:1_22:0)+H | 3_PE(37:1)+H | 1_PE(18:1_19:0)+H | 1_PE(17:0_20:1)+H		PC 34:1; [M+H]+; GPCho(10:0/24:1(15Z))	TRUE	TRUE	TRUE	FALSE	FALSE	FALSE	FALSE	FALSE	FALSE	FALSE	TRUE	TRUE	FALSE	FALSE	FALSE	FALSE
M987.7609T882	pos	0.0169745	99.4476	0.000170793	0.000467971	0.00147962	0.000163087	0.000407391	0.00102269	2.64866	3.11491	-0.532852	-0.0666055	0.45505	4.3354e-06	0.57489	M987.7609T882 Unknown							FALSE	TRUE	FALSE	FALSE	FALSE	TRUE	FALSE	FALSE	FALSE	FALSE	FALSE	TRUE	FALSE	FALSE	FALSE	FALSE
M858.4538T818	pos	0.0168269	99.4644	0.000989554	0.00067847	0.000643767	0.000620427	0.000523759	0.000223294	-1.47432	-0.62024	-1.5276	-0.673518	0.031575	0.00051326	0.034363	M858.4538T818 Unknown			4_OxPC(20:5(Ke,OH)_18:5(COOH)) | 4_OxPC(22:6(Ke,OH)_16:4(COOH)) | 4_OxPC(19:5(COOH)_19:5(COOH)) | 4_OxPE(22:6(OO)_19:5(COOH))+H | 4_OxPE(22:6(OOO)_19:5(CHO))+H | 4_OxPE(22:5(Ke,OH)_19:5(COOH))+H | 4_OxPE(22:6(Ke,OH)_19:4(COOH))+H | 4_OxPE(20:4(OOH)_19:4(COOH))+Na | 4_OxPE(17:2(OO)_22:6(Ke,OH))+Na | 4_OxPE(20:3(OO)_19:5(COOH))+Na | 4_OxPE(22:4(OO)_17:4(COOH))+Na | 4_OxPE(22:6(OO)_17:2(Ke,OH))+Na |…	4_OxPC(20:5(Ke,OH)_18:5(COOH)) | 4_OxPC(22:6(Ke,OH)_16:4(COOH)) | 4_OxPC(19:5(COOH)_19:5(COOH)) | 4_OxPE(22:6(OO)_19:5(COOH))+H | 4_OxPE(22:6(OOO)_19:5(CHO))+H | 4_OxPE(22:5(Ke,OH)_19:5(COOH))+H | 4_OxPE(22:6(Ke,OH)_19:4(COOH))+H | 4_OxPE(20:4(OOH)_19:4(COOH))+Na | 4_OxPE(17:2(OO)_22:6(Ke,OH))+Na | 4_OxPE(20:3(OO)_19:5(COOH))+Na | 4_OxPE(22:4(OO)_17:4(COOH))+Na | 4_OxPE(22:6(OO)_17:2(Ke,OH))+Na |…			TRUE	TRUE	TRUE	FALSE	FALSE	FALSE	FALSE	FALSE	FALSE	FALSE	TRUE	TRUE	FALSE	FALSE	FALSE	FALSE
M1088.4725T781	pos	0.0165892	99.481	0.000233198	0.00064229	0.000982827	0.000223781	0.000867624	0.000677586	1.59832	2.07538	-0.536533	-0.0594688	0.91536	0.00078524	0.51089	M1088.4725T781 Unknown							FALSE	TRUE	FALSE	FALSE	FALSE	TRUE	FALSE	FALSE	FALSE	FALSE	FALSE	TRUE	FALSE	FALSE	FALSE	FALSE
M1045.8028T890	pos	0.0165185	99.4975	0.000149336	0.000400753	0.0015877	0.00014607	0.000395211	0.000932776	2.67487	3.4103	-0.767331	-0.0319008	0.5155	7.0332e-06	0.26897	M1045.8028T890 Unknown							FALSE	TRUE	FALSE	FALSE	FALSE	TRUE	FALSE	FALSE	FALSE	FALSE	FALSE	TRUE	FALSE	FALSE	FALSE	FALSE
M1074.8237T894	pos	0.0158102	99.5133	0.000129427	0.000480599	0.00147051	0.000138415	0.000361977	0.000876034	2.66199	3.50611	-0.747256	0.0968592	0.47715	4.2722e-06	0.20013	M1074.8237T894 Unknown							FALSE	TRUE	FALSE	FALSE	FALSE	TRUE	FALSE	FALSE	FALSE	FALSE	FALSE	TRUE	FALSE	FALSE	FALSE	FALSE
M958.7401T877	pos	0.0154545	99.5288	0.00013267	0.000409285	0.00140929	0.00012676	0.000335875	0.000965312	2.9289	3.40906	-0.545903	-0.0657418	0.36762	2.3777e-05	0.84279	M958.7401T877 Unknown							FALSE	TRUE	FALSE	FALSE	FALSE	TRUE	FALSE	FALSE	FALSE	FALSE	FALSE	TRUE	FALSE	FALSE	FALSE	FALSE
M579.5347T882	pos	0.0149219	99.5437	0.000360737	0.000999758	0.000384915	0.000281556	0.000946718	0.000289062	0.0379543	0.0935908	-0.413164	-0.357527	0.015556	0.00097845	0.88256	M579.5347T882 Unknown			4_PEG(n=7_H+_CH2=18_DBE=0_(2-NH3))	4_PEG(n=7_H+_CH2=18_DBE=0_(2-NH3))			TRUE	TRUE	FALSE	FALSE	FALSE	FALSE	FALSE	TRUE	FALSE	FALSE	FALSE	FALSE	FALSE	FALSE	FALSE	FALSE
M929.7192T873	pos	0.0141636	99.5578	0.000122863	0.000414352	0.00124109	0.000110889	0.000319152	0.000888581	3.00239	3.33648	-0.48203	-0.147935	0.41599	2.6843e-06	0.73904	M929.7191T873 Unknown			4_PEG(n=15_H+_CH2=18_DBE=1_(2-NH3)) | 4_PG(22:2_25:0)+H	4_PEG(n=15_H+_CH2=18_DBE=1_(2-NH3)) | 4_PG(22:2_25:0)+H			FALSE	TRUE	FALSE	FALSE	FALSE	TRUE	FALSE	FALSE	FALSE	FALSE	FALSE	TRUE	FALSE	FALSE	FALSE	FALSE
M735.5172T802	pos	0.0139808	99.5718	0.000511012	0.000314652	0.000443045	0.000538975	0.000729749	0.000519524	-0.0530296	-0.205904	0.229736	0.0768615	0.024482	0.78337	0.15925	M735.5172T802 Unknown	PG(14:0/19:0cycv8c); [M+H]+_2.2.1.6|PG(15:0/17:0cycw7c); [M+H]+_2.2.2.6|PG(17:0cycw7c/16:0); [M+H]+_2.2.3.6|PG(18:1(9Z)/15:0); [M+H]+_2.2.4.6|PG(19:0cycv8c/14:0); [M+H]+_2.2.5.6|PG(19:1(9Z)/14:0); [M+H]+_2.2.6.6	LMGP04010083 PG(13:0/20:1(11Z)); [M+H]+_2.2.1.15|LMGP04010101 PG(14:0/19:1(9Z)); [M+H]+_2.2.2.15|LMGP04010125 PG(14:1(9Z)/19:0); [M+H]+_2.2.3.15|LMGP04010145 PG(15:0/18:1(9Z)); [M+H]+_2.2.4.15|LMGP04010172 PG(15:1(9Z)/18:0); [M+H]+_2.2.5.15|LMGP04010208 PG(16:1(9Z)/17:0); [M+H]+_2.2.6.15|LMGP04010230 PG(17:0/16:1(9Z)); [M+H]+_2.2.7.15|LMGP04010254 PG(17:1(9Z)/16:0); [M+H]+_2.2.8.15|LMGP04010311 P…	1_PG(16:0_17:1)+H | 1_PG(16:1_17:0)+H | 1_PG(14:1_19:0)+H	1_PG(16:0_17:1)+H | 1_PG(14:1_19:0)+H | 1_PG(15:0_18:1)+H | 1_PG(15:1_18:0)+H			TRUE	FALSE	FALSE	FALSE	TRUE	FALSE	FALSE	FALSE	FALSE	FALSE	FALSE	FALSE	FALSE	FALSE	FALSE	FALSE
M706.5019T724	pos	0.0139644	99.5858	0.00073273	0.00065238	0.000574738	0.000418474	0.000422983	0.000252068	-0.731326	-0.350378	-1.18909	-0.808143	0.0080846	0.058105	0.53441	M706.5019T724 Unknown	PE(14:0(3-OH)/18:1(9Z)); [M+H]+_2.3.1.2|PE(18:1(9Z)/14:0(3-OH)); [M+H]+_2.3.2.2	LMGP03020006 PS(O-16:0/15:1(9Z)); [M+H]+_2.3.1.3|LMGP03030005 PS(P-16:0/15:0); [M+H]+_2.3.2.3|LMGP03030029 PS(P-18:0/13:0); [M+H]+_2.3.3.3	4_OxPC(14:0_15:0(CHO))+H | 4_OxPC(15:0_14:0(CHO))+H | 4_OxPC(16:0_13:0(CHO))+H | 4_OxPC(17:0_12:0(CHO))+H | 4_OxPC(18:0_11:0(CHO))+H | 4_OxPC(19:0_10:0(CHO))+H | 4_OxPC(20:0_9:0(CHO))+H | 4_OxPC(21:0_8:0(CHO))+H | 4_OxPC(22:0_7:0(CHO))+H | 4_OxPC(23:0_6:0(CHO))+H | 4_OxPC(24:0_5:0(CHO))+H | 4_OxPC(25:0_4:0(CHO))+H | 4_OxPC(26:0_3:0(CHO))+H | 4_OxPC(12:0_17:1(OH)) | 4_OxPC(13:0_16:1(OH)) | 4_OxPC(…	1_OxPE(19:0_13:0(CHO))+H | 1_OxPE(14:0_18:1(OH))+H | 1_OxPE(20:0_12:0(CHO))+H | 1_OxPE(17:0_15:0(CHO))+H | 1_OxPE(16:0_16:1(OH))+H | 1_OxPE(17:0_15:1(OH))+H | 1_OxPE(23:0_9:0(CHO))+H | 1_OxPE(10:0_22:1(OH))+H | 3_OxPE(32:0(Ke))+H | 3_OxPE(32:1(O))+H | 1_OxPE(25:0_7:0(CHO))+H | 1_OxPE(8:0_24:1(OH))+H | 1_OxPE(21:0_11:0(CHO))+H | 1_OxPE(12:0_20:1(OH))+H | 1_OxPE(18:0_14:0(CHO))+H | 1_OxPE(15:0_17:1…			TRUE	FALSE	FALSE	FALSE	TRUE	FALSE	FALSE	FALSE	FALSE	FALSE	FALSE	TRUE	FALSE	FALSE	FALSE	FALSE
M1103.8446T897	pos	0.0138407	99.5996	0.000119868	0.000415712	0.00133085	0.000114543	0.00032414	0.000721229	2.65457	3.47283	-0.883817	-0.0655591	0.19275	3.7579e-05	0.51474	M1103.8445T897 Unknown							FALSE	TRUE	FALSE	FALSE	FALSE	TRUE	FALSE	FALSE	FALSE	FALSE	FALSE	TRUE	FALSE	FALSE	FALSE	FALSE
M678.4706T642	pos	0.0134637	99.6131	0.000637918	0.000657338	0.00058501	0.000348508	0.000396744	0.000318377	-0.130456	-0.12491	-0.877726	-0.87218	0.014379	0.41416	0.89309	M678.4705T642 PE	PE(12:0(3-OH)/18:1(9Z)); [M+H]+_1.1.1.4|PE(14:0(3-OH)/16:1(9Z)); [M+H]+_1.1.2.4|PE(16:1(9Z)/14:0(3-OH)); [M+H]+_1.1.3.4|PE(18:1(9Z)/12:0(3-OH)); [M+H]+_1.1.4.4	LMGP03030002 PS(P-16:0/13:0); [M+H]+_1.1.1.1	4_OxPC(12:0_15:0(CHO))+H | 4_OxPC(13:0_14:0(CHO))+H | 4_OxPC(14:0_13:0(CHO))+H | 4_OxPC(15:0_12:0(CHO))+H | 4_OxPC(16:0_11:0(CHO))+H | 4_OxPC(17:0_10:0(CHO))+H | 4_OxPC(18:0_9:0(CHO))+H | 4_OxPC(19:0_8:0(CHO))+H | 4_OxPC(20:0_7:0(CHO))+H | 4_OxPC(21:0_6:0(CHO))+H | 4_OxPC(22:0_5:0(CHO))+H | 4_OxPC(23:0_4:0(CHO))+H | 4_OxPC(24:0_3:0(CHO))+H | 4_OxPC(10:0_17:1(OH)) | 4_OxPC(12:0_15:1(OH)) | 4_OxPC(…	3_OxPE(30:0(Ke))+H | 3_OxPE(30:1(O))+H | 1_OxPE(13:0_17:1(OH))+H | 1_OxPE(17:0_13:0(CHO))+H | 1_OxPE(14:0_16:1(OH))+H | 1_OxPE(15:0_15:0(CHO))+H | 1_OxPE(16:0_14:0(CHO))+H | 1_OxPE(15:0_15:1(OH))+H | 1_OxPE(16:0_14:1(OH))+H | 1_OxPE(26:0_4:0(CHO))+H | 1_OxPE(25:0_5:0(CHO))+H | 1_OxPE(22:0_8:0(CHO))+H | 1_OxPE(21:0_9:0(CHO))+H | 1_OxPE(10:0_20:1(OH))+H | 1_OxPE(24:0_6:0(CHO))+H | 3_Plasmenyl-PS(29…			TRUE	FALSE	FALSE	FALSE	TRUE	FALSE	FALSE	FALSE	FALSE	FALSE	FALSE	FALSE	FALSE	FALSE	FALSE	FALSE
M760.5876T980	pos	0.0134527	99.6265	0.00039387	0.000565252	0.000496271	0.000438075	0.000460168	0.000587861	0.424296	0.333407	0.244346	0.153456	0.83947	0.048212	0.2854	M760.5876T981 Unknown	PE(18:1(9Z)/19:iso); [M+H]+_3.4.1.4|PE(19:iso/18:1(9Z)); [M+H]+_3.4.2.4|PE(18:0/19:1(9Z)); [M+H]+_3.4.3.4|PE(19:1(9Z)/18:0); [M+H]+_3.4.4.4	LMGP01010005 PC(16:0/18:1(9Z)); [M+H]+_3.4.1.48|LMGP01010575 PC(16:0/18:1(11E)); [M+H]+_3.4.2.48|LMGP01010576 PC(16:0/18:1(11Z)); [M+H]+_3.4.3.48|LMGP01010578 PC(16:0/18:1(6E)); [M+H]+_3.4.4.48|LMGP01010579 PC(16:0/18:1(6Z)); [M+H]+_3.4.5.48|LMGP01010581 PC(16:0/18:1(9E)); [M+H]+_3.4.6.48|LMGP01010744 PC(18:0/16:1(9Z)); [M+H]+_3.4.7.48|LMGP01010884 PC(18:1(9Z)/16:0); [M+H]+_3.4.8.48|LMGP01011335 …	4_PC(10:0_24:1)+H | 4_PC(12:0_22:1)+H | 4_PC(14:0_20:1)+H | 4_PC(14:1_20:0)+H | 4_PC(15:1_19:0)+H | 4_PC(16:0_18:1)+H | 4_PC(16:1_18:0)+H | 4_PC(17:0_17:1)+H | 4_PC(4:0_30:1)+H | 4_PC(4:1_30:0)+H | 4_PC(5:0_29:1)+H | 4_PC(5:1_29:0)+H | 4_PC(6:0_28:1)+H | 4_PC(6:1_28:0)+H | 4_PC(7:0_27:1)+H | 4_PC(7:1_27:0)+H | 4_PC(8:0_26:1)+H | 4_PC(8:1_26:0)+H | 4_PC(9:0_25:1)+H | 4_PC(9:1_25:0)+H | 4_PC(10:0_2…	1_PE(15:1_22:0)+H | 1_PE(16:1_21:0)+H | 3_PE(37:1)+H		PC 34:1; [M+H]+; GPCho(10:0/24:1(15Z))	FALSE	TRUE	FALSE	FALSE	FALSE	TRUE	FALSE	FALSE	FALSE	FALSE	FALSE	FALSE	FALSE	FALSE	FALSE	FALSE
M726.5821T1016	pos	0.0121818	99.6387	0.000155109	0.000246913	0.000875705	0.000276927	0.000174776	0.000934174	1.75418	2.49717	0.0932455	0.836227	0.5155	9.3596e-06	0.038153	M726.5821T1017 Unknown		LMGP01040094 1-tetradecanyl-2-(8-[3]-ladderane-octanyl)-sn-glycerophosphocholine; [M+H]+_2.2.1.1	4_PEG(n=11_NH4+_CH2=15_DBE=2_(2-NH3))	4_PEG(n=11_NH4+_CH2=15_DBE=2_(2-NH3))			FALSE	TRUE	TRUE	FALSE	FALSE	FALSE	FALSE	FALSE	FALSE	TRUE	FALSE	TRUE	FALSE	FALSE	FALSE	FALSE
M656.4945T172	pos	0.0113117	99.65	0.000221402	0.000416339	0.00120919	8.61891e-05	0.000195574	0.000344649	1.99955	2.4493	-1.81084	-1.36109	0.015531	5.4492e-06	0.18729	M656.4944T172 Unknown			4_PEG(n=10_NH4+_CH2=13_DBE=1_) | 4_PEG(n=7_NH4+_CH2=19_DBE=1_(3-OH)) | 4_PEG(n=8_NH4+_CH2=17_DBE=1_(2-OH)) | 4_PEG(n=9_NH4+_CH2=15_DBE=0_(1=O)) | 4_PEG(n=9_NH4+_CH2=15_DBE=1_(1-OH))	4_PEG(n=10_NH4+_CH2=13_DBE=1_) | 4_PEG(n=7_NH4+_CH2=19_DBE=1_(3-OH)) | 4_PEG(n=8_NH4+_CH2=17_DBE=1_(2-OH)) | 4_PEG(n=9_NH4+_CH2=15_DBE=0_(1=O)) | 4_PEG(n=9_NH4+_CH2=15_DBE=1_(1-OH))			TRUE	TRUE	FALSE	FALSE	FALSE	FALSE	FALSE	TRUE	FALSE	FALSE	FALSE	TRUE	FALSE	FALSE	FALSE	FALSE
M1127.1671T790	pos	0.0111151	99.6612	0.000134182	0.000368	0.000661412	0.000169643	0.000677031	0.000420106	1.30825	2.30136	-0.654796	0.338311	0.65139	0.0011157	0.20805	M1127.1671T790 Unknown							FALSE	TRUE	FALSE	FALSE	FALSE	TRUE	FALSE	FALSE	FALSE	FALSE	FALSE	TRUE	FALSE	FALSE	FALSE	FALSE
M665.4998T439	pos	0.0111121	99.6723	0.000176846	0.000350254	0.00102744	0.000177744	0.000368774	0.000328657	0.886784	2.53849	-1.6444	0.00730914	0.088543	0.0010822	0.069102	M665.4998T439 Unknown							FALSE	TRUE	FALSE	FALSE	FALSE	TRUE	FALSE	FALSE	FALSE	FALSE	FALSE	TRUE	FALSE	FALSE	FALSE	FALSE
M1340.3220T831	pos	0.011111	99.6834	0.000110352	0.000459362	0.000876423	0.000126481	0.000555155	0.000301701	1.2542	2.98951	-1.53851	0.196802	0.52557	5.3583e-05	0.033895	M1340.3220T831 Unknown							FALSE	TRUE	TRUE	FALSE	FALSE	FALSE	FALSE	FALSE	FALSE	TRUE	FALSE	TRUE	FALSE	FALSE	FALSE	FALSE
M660.4601T688	pos	0.0110012	99.6944	0.000695071	0.000479841	0.00037858	0.00041943	0.000262165	0.000170381	-1.29967	-0.876563	-1.15184	-0.728732	0.020981	0.00031254	0.44599	M660.4601T688 PE	PE(15:0cyclo/15:0cyclo); [M+H]+_1.4.1.1	LMGP02010366 PE(12:0/18:2(9Z,12Z)); [M+H]+_1.4.1.17|LMGP02010388 PE(13:0/17:2(9Z,12Z)); [M+H]+_1.4.2.17|LMGP02010428 PE(14:1(9Z)/16:1(9Z)); [M+H]+_1.4.3.17|LMGP02010479 PE(15:1(9Z)/15:1(9Z)); [M+H]+_1.4.4.17|LMGP02010517 PE(16:1(9Z)/14:1(9Z)); [M+H]+_1.4.5.17|LMGP02010592 PE(17:2(9Z,12Z)/13:0); [M+H]+_1.4.6.17|LMGP02010653 PE(18:2(9Z,12Z)/12:0); [M+H]+_1.4.7.17|LMGP10010059 PA(12:0/20:3(8Z,11Z,14…	3_PE(30:2)+H	3_PE(30:2)+H		PE 30:2; [M+H]+; GPEtn(13:0/17:2(9Z,12Z))	TRUE	TRUE	FALSE	FALSE	FALSE	FALSE	FALSE	TRUE	FALSE	FALSE	FALSE	TRUE	FALSE	FALSE	FALSE	FALSE
M706.5019T750	pos	0.010798	99.7052	0.000522337	0.0005948	0.000462639	0.000287782	0.000317177	0.000176306	-0.70689	-0.175093	-1.3918	-0.860006	0.00081618	0.042203	0.54528	M706.5019T750 PE	PE(14:0(3-OH)/18:1(9Z)); [M+H]+_1.2.1.2|PE(18:1(9Z)/14:0(3-OH)); [M+H]+_1.2.2.2	LMGP03020006 PS(O-16:0/15:1(9Z)); [M+H]+_1.2.1.3|LMGP03030005 PS(P-16:0/15:0); [M+H]+_1.2.2.3|LMGP03030029 PS(P-18:0/13:0); [M+H]+_1.2.3.3	1_OxPC(14:0_15:0(CHO))+H | 1_OxPC(16:0_13:0(CHO))+H | 1_OxPC(14:0_15:1(OH)) | 1_OxPC(17:0_12:0(CHO))+H | 1_OxPC(13:0_16:1(OH))	1_OxPE(19:0_13:0(CHO))+H | 1_OxPE(14:0_18:1(OH))+H | 1_OxPE(20:0_12:0(CHO))+H | 1_OxPE(17:0_15:0(CHO))+H | 1_OxPE(16:0_16:1(OH))+H | 1_OxPE(17:0_15:1(OH))+H | 1_OxPE(23:0_9:0(CHO))+H | 1_OxPE(10:0_22:1(OH))+H | 3_OxPE(32:0(Ke))+H | 3_OxPE(32:1(O))+H | 1_OxPE(21:0_11:0(CHO))+H | 1_OxPE(12:0_20:1(OH))+H | 1_OxPE(25:0_7:0(CHO))+H | 1_OxPE(8:0_24:1(OH))+H | 1_OxPE(18:0_14:0(CHO))+H | 1_OxPE(15:0_17:1…			TRUE	TRUE	FALSE	FALSE	FALSE	FALSE	FALSE	TRUE	FALSE	FALSE	FALSE	TRUE	FALSE	FALSE	FALSE	FALSE
M1165.8617T798	pos	0.0101101	99.7153	0.000122522	0.000322796	0.000615959	0.000148789	0.00060098	0.000399577	1.4252	2.32979	-0.624363	0.28023	0.72288	8.8721e-05	0.078747	M1165.8617T798 Unknown			4_PEG(n=20_H+_CH2=19_DBE=0_(1-NH3))	4_PEG(n=20_H+_CH2=19_DBE=0_(1-NH3))			FALSE	TRUE	FALSE	FALSE	FALSE	TRUE	FALSE	FALSE	FALSE	FALSE	FALSE	TRUE	FALSE	FALSE	FALSE	FALSE
M1281.9457T821	pos	0.00991675	99.7252	8.31942e-05	0.000346844	0.000658178	0.000151716	0.000624643	0.000303765	1.00158	2.98392	-1.11552	0.866815	0.66693	9.3596e-06	0.0079056	M1281.9457T821 Unknown							FALSE	TRUE	TRUE	FALSE	FALSE	FALSE	FALSE	FALSE	FALSE	TRUE	FALSE	TRUE	FALSE	FALSE	FALSE	FALSE
M1223.9038T810	pos	0.00989212	99.7351	0.000125194	0.000405777	0.000689236	0.000123705	0.000524547	0.000294497	1.25135	2.46083	-1.22675	-0.0172623	0.72288	1.4048e-05	0.019939	M1223.9038T810 Unknown							FALSE	TRUE	TRUE	FALSE	FALSE	FALSE	FALSE	FALSE	FALSE	TRUE	FALSE	TRUE	FALSE	FALSE	FALSE	FALSE
M1423.0013T781	pos	0.00985547	99.745	0.000365929	0.000399904	0.000520659	0.000270923	0.000444924	0.000152603	-0.828099	0.508774	-1.77056	-0.433682	0.10223	0.5859	0.21284	M1423.0013T781 Unknown			4_PEG(n=28_NH4+_CH2=11_DBE=0_(2-NH3))	4_PEG(n=28_NH4+_CH2=11_DBE=0_(2-NH3))			FALSE	FALSE	FALSE	TRUE	FALSE	FALSE	FALSE	FALSE	FALSE	FALSE	FALSE	TRUE	FALSE	FALSE	FALSE	FALSE
M617.5504T868	pos	0.00983249	99.7548	0.00031085	0.000212955	0.000387304	0.000240685	0.00039324	0.000604882	1.32951	0.317245	0.643189	-0.369073	0.098181	0.016463	0.13041	M617.5504T868 Unknown		LMGL02070005 1-(10-methyl-hexadecanoyl-2-(8-[3]-ladderane-octanyl)-sn-glycerol; [M+H]+_2.2.1.3|LMGL02070006 1-(9,14-dimethyl-pentadecanoyl-2-(8-[3]-ladderane-octanyl)-sn-glycerol; [M+H]+_2.2.2.3|LMFA07010887 Ethylene glycol distearate; [M+Na]+_2.2.3.3					FALSE	TRUE	FALSE	FALSE	FALSE	TRUE	FALSE	FALSE	FALSE	FALSE	FALSE	TRUE	FALSE	FALSE	FALSE	FALSE
M1002.7732T1016	pos	0.00925702	99.764	0.000531282	0.000227166	0.000222262	0.000531886	0.000230429	0.000281064	-0.92022	-1.25722	0.338635	0.00163966	0.1279	0.00045542	0.70823	M1002.7731T1016 Unknown			4_OxPC(24:1_24:1(OOO)) | 4_OxPC(26:0_22:2(OOO)) | 4_OxPC(24:1(OH)_24:1(OO)) | 4_OxTG(18:1_22:6_20:4(OOH))+NH4 | 4_OxTG(18:2_22:5_20:4(OOH))+NH4 | 4_OxTG(20:4_22:5_18:2(OOH))+NH4 | 4_OxTG(16:0_22:5_22:6(OO))+NH4 | 4_OxTG(16:0_22:5_22:5(Ke,OH))+NH4 | 4_OxTG(16:0_22:6_22:5(OO))+NH4 | 4_OxTG(16:0_22:6_22:4(Ke,OH))+NH4 | 4_OxTG(16:1_22:5_22:5(OO))+NH4 | 4_OxTG(16:1_22:5_22:4(Ke,OH))+NH4 | 4_OxTG(16:1_…	4_OxPC(24:1_24:1(OOO)) | 4_OxPC(26:0_22:2(OOO)) | 4_OxPC(24:1(OH)_24:1(OO)) | 4_OxTG(18:1_22:6_20:4(OOH))+NH4 | 4_OxTG(18:2_22:5_20:4(OOH))+NH4 | 4_OxTG(20:4_22:5_18:2(OOH))+NH4 | 4_OxTG(16:0_22:5_22:6(OO))+NH4 | 4_OxTG(16:0_22:5_22:5(Ke,OH))+NH4 | 4_OxTG(16:0_22:6_22:5(OO))+NH4 | 4_OxTG(16:0_22:6_22:4(Ke,OH))+NH4 | 4_OxTG(16:1_22:5_22:5(OO))+NH4 | 4_OxTG(16:1_22:5_22:4(Ke,OH))+NH4 | 4_OxTG(16:1_…			FALSE	TRUE	FALSE	FALSE	FALSE	TRUE	FALSE	FALSE	FALSE	FALSE	FALSE	TRUE	FALSE	FALSE	FALSE	FALSE
M714.5364T207	pos	0.0092334	99.7733	0.000163025	0.000311128	0.00105395	5.26005e-05	0.00013672	0.0003015	2.51901	2.69264	-1.80558	-1.63195	0.027513	3.7473e-05	0.86674	M714.5364T208 Unknown			4_PEG(n=10_NH4+_CH2=16_DBE=0_(1=O)) | 4_PEG(n=10_NH4+_CH2=16_DBE=1_(1-OH)) | 4_PEG(n=11_NH4+_CH2=14_DBE=1_) | 4_PEG(n=9_NH4+_CH2=18_DBE=1_(2-OH))	4_PEG(n=10_NH4+_CH2=16_DBE=0_(1=O)) | 4_PEG(n=10_NH4+_CH2=16_DBE=1_(1-OH)) | 4_PEG(n=11_NH4+_CH2=14_DBE=1_) | 4_PEG(n=9_NH4+_CH2=18_DBE=1_(2-OH))			TRUE	TRUE	FALSE	FALSE	FALSE	FALSE	FALSE	TRUE	FALSE	FALSE	FALSE	TRUE	FALSE	FALSE	FALSE	FALSE
M871.6773T863	pos	0.00892099	99.7822	6.46957e-05	0.000276443	0.00068172	6.53583e-05	0.000198747	0.000663648	3.34398	3.39744	-0.0387608	0.0147011	0.60168	2.0595e-06	0.42645	M871.6773T863 Unknown		LMGL03012804 TG(14:0/20:5(5Z,8Z,11Z,14Z,17Z)/20:5(5Z,8Z,11Z,14Z,17Z))[iso3]; [M+H]+_1.1.1.50|LMGL03013042 TG(18:2(9Z,12Z)/18:4(6Z,9Z,12Z,15Z)/18:4(6Z,9Z,12Z,15Z))[iso3]; [M+H]+_1.1.2.50|LMGL03013046 TG(18:3(6Z,9Z,12Z)/18:3(6Z,9Z,12Z)/18:4(6Z,9Z,12Z,15Z))[iso3]; [M+H]+_1.1.3.50|LMGL03013081 TG(18:3(9Z,12Z,15Z)/18:3(9Z,12Z,15Z)/18:4(6Z,9Z,12Z,15Z))[iso3]; [M+H]+_1.1.4.50|LMGL03013635 TG(12:0/20:4(5…					FALSE	TRUE	FALSE	FALSE	FALSE	TRUE	FALSE	FALSE	FALSE	FALSE	FALSE	TRUE	FALSE	FALSE	FALSE	FALSE
M1402.0513T1234	pos	0.00877872	99.791	0.000295378	0.000297394	0.000171001	0.000380123	0.000437222	0.000338387	-0.167791	-0.788553	0.984668	0.363907	0.30492	0.12133	0.48214	M1402.0512T1234 Unknown							FALSE	FALSE	FALSE	TRUE	FALSE	FALSE	FALSE	FALSE	FALSE	FALSE	FALSE	FALSE	FALSE	FALSE	FALSE	FALSE
M813.6118T877	pos	0.00854799	99.7995	0.000312884	0.000279914	0.000345747	0.000273815	0.000237895	0.000418801	0.613065	0.144089	0.276551	-0.192425	0.77571	0.002534	0.1449	M813.6118T877 Unknown		LMGP01010003 PC(17:0/20:4(5Z,8Z,11Z,14Z)); [M+NH4]+_1.1.1.29|LMGP01011429 PC(15:0/22:4(7Z,10Z,13Z,16Z)); [M+NH4]+_1.1.2.29|LMGP01011542 PC(17:1(9Z)/20:3(8Z,11Z,14Z)); [M+NH4]+_1.1.3.29|LMGP01011571 PC(17:2(9Z,12Z)/20:2(11Z,14Z)); [M+NH4]+_1.1.4.29|LMGP01011658 PC(18:3(6Z,9Z,12Z)/19:1(9Z)); [M+NH4]+_1.1.5.29|LMGP01011687 PC(18:3(9Z,12Z,15Z)/19:1(9Z)); [M+NH4]+_1.1.6.29|LMGP01011717 PC(18:4(6Z,9Z,1…	4_PEG(n=13_H+_CH2=16_DBE=1_(1-NH3))	4_PEG(n=13_H+_CH2=16_DBE=1_(1-NH3))			FALSE	TRUE	FALSE	FALSE	FALSE	TRUE	FALSE	FALSE	FALSE	FALSE	FALSE	FALSE	FALSE	FALSE	FALSE	FALSE
M1161.8865T904	pos	0.00851174	99.808	5.29386e-05	0.000253229	0.000869437	7.10876e-05	0.000214162	0.000400274	2.49332	4.03769	-1.11909	0.425278	0.45505	4.9205e-06	0.043269	M1161.8864T904 Unknown							FALSE	TRUE	TRUE	FALSE	FALSE	FALSE	FALSE	FALSE	FALSE	TRUE	FALSE	TRUE	FALSE	FALSE	FALSE	FALSE
M648.4600T709	pos	0.00782058	99.8159	0.000113256	0.000350385	0.000416858	0.00012872	0.000290393	0.000410392	1.67276	1.87997	-0.0225566	0.184646	0.92586	0.00029608	0.68785	M648.4601T709 PE	PE(10:0/19:1(12Z)); [M+H]+_2.4.1.7|PE(19:1(12Z)/10:0); [M+H]+_2.4.2.7|PE(10:0/19:1(9Z)); [M+H]+_2.4.3.7|PE(12:0/17:0cycw7c); [M+H]+_2.4.4.7|PE(14:0/15:0cyclo); [M+H]+_2.4.5.7|PE(15:0cyclo/14:0); [M+H]+_2.4.6.7|PE(19:1(9Z)/10:0); [M+H]+_2.4.7.7	LMGP01011316 PC(12:0/14:1(9Z)); [M+H]+_2.4.1.19|LMGP01011379 PC(14:1(9Z)/12:0); [M+H]+_2.4.2.19|LMGP01012126 PC(10:0/16:1(9Z)); [M+H]+_2.4.3.19|LMGP02010364 PE(12:0/17:1(9Z)); [M+H]+_2.4.4.19|LMGP02010386 PE(13:0/16:1(9Z)); [M+H]+_2.4.5.19|LMGP02010408 PE(14:0/15:1(9Z)); [M+H]+_2.4.6.19|LMGP02010425 PE(14:1(9Z)/15:0); [M+H]+_2.4.7.19|LMGP02010454 PE(15:0/14:1(9Z)); [M+H]+_2.4.8.19|LMGP02010476 PE…	1_PE(14:1_15:0)+H | 1_PE(13:0_16:1)+H | 1_PE(14:0_15:1)+H | 3_PE(29:1)+H | 1_PE(12:0_17:1)+H	1_PE(14:0_15:1)+H | 3_PE(29:1)+H | 1_PE(14:1_15:0)+H | 1_PE(12:0_17:1)+H | 1_PE(13:0_16:1)+H	PE 29:1; [M+H]+; GPEtn(11:0/18:1(11E))	PE 29:1; [M+H]+; GPEtn(12:0/17:1(9Z))	FALSE	TRUE	FALSE	FALSE	FALSE	TRUE	FALSE	FALSE	FALSE	FALSE	FALSE	TRUE	FALSE	FALSE	FALSE	FALSE
M483.5053T567	pos	0.00737627	99.8232	0.000217319	0.000595288	0.000176838	0.000266261	0.000273977	8.31701e-05	-1.6787	-0.297383	-1.08829	0.293026	0.29844	0.00094442	0.14419	M483.5053T567 Unknown							FALSE	TRUE	FALSE	FALSE	FALSE	TRUE	FALSE	FALSE	FALSE	FALSE	FALSE	TRUE	FALSE	FALSE	FALSE	FALSE
M772.5783T245	pos	0.00724536	99.8305	0.000116066	0.000235168	0.000822369	3.26852e-05	0.000106309	0.000271632	3.05494	2.82484	-1.59813	-1.82824	0.053262	9.7495e-05	0.92779	M772.5782T246 Unknown			4_PEG(n=10_NH4+_CH2=19_DBE=1_(2-OH)) | 4_PEG(n=11_NH4+_CH2=17_DBE=0_(1=O)) | 4_PEG(n=11_NH4+_CH2=17_DBE=1_(1-OH)) | 4_PEG(n=12_NH4+_CH2=15_DBE=1_)	4_PEG(n=10_NH4+_CH2=19_DBE=1_(2-OH)) | 4_PEG(n=11_NH4+_CH2=17_DBE=0_(1=O)) | 4_PEG(n=11_NH4+_CH2=17_DBE=1_(1-OH)) | 4_PEG(n=12_NH4+_CH2=15_DBE=1_)		PC 35:2; [M+H]+; GPCho(9:0/26:2(5E,9Z))	FALSE	TRUE	FALSE	FALSE	FALSE	TRUE	FALSE	FALSE	FALSE	FALSE	FALSE	TRUE	FALSE	FALSE	FALSE	FALSE
M748.6029T1056	pos	0.00714289	99.8376	7.0177e-05	0.000117256	0.000115783	0.000351528	0.000557021	0.00035006	-0.00603483	0.722353	1.59618	2.32457	0.00028893	0.091691	0.55242	M748.6029T1056 Unknown							TRUE	FALSE	FALSE	FALSE	TRUE	FALSE	FALSE	FALSE	FALSE	FALSE	FALSE	TRUE	FALSE	FALSE	FALSE	FALSE
M800.2841T907	pos	0.00691754	99.8445	2.84216e-05	0.000199667	0.000628078	6.04381e-05	0.000184985	0.000410961	2.76547	4.46588	-0.611943	1.08847	0.76849	7.0332e-06	0.058125	M800.2841T907 Unknown							FALSE	TRUE	FALSE	FALSE	FALSE	TRUE	FALSE	FALSE	FALSE	FALSE	FALSE	TRUE	FALSE	FALSE	FALSE	FALSE
M994.9884T827	pos	0.00682833	99.8514	5.82064e-05	0.000216836	0.000392619	9.52076e-05	0.000484304	0.000245871	1.36875	2.75388	-0.67523	0.709899	0.41599	3.2516e-05	0.031653	M994.9884T827 Unknown							FALSE	TRUE	TRUE	FALSE	FALSE	FALSE	FALSE	FALSE	FALSE	TRUE	FALSE	TRUE	FALSE	FALSE	FALSE	FALSE
M830.6202T285	pos	0.00666234	99.858	0.000129954	0.000218731	0.000749318	3.08865e-05	8.99184e-05	0.000237941	2.94556	2.52757	-1.65498	-2.07296	0.048236	9.9008e-05	0.77372	M830.6201T285 Unknown			4_PEG(n=12_NH4+_CH2=18_DBE=0_(1=O)) | 4_PEG(n=12_NH4+_CH2=18_DBE=1_(1-OH)) | 4_PEG(n=13_NH4+_CH2=16_DBE=1_)	4_PEG(n=12_NH4+_CH2=18_DBE=0_(1=O)) | 4_PEG(n=12_NH4+_CH2=18_DBE=1_(1-OH)) | 4_PEG(n=13_NH4+_CH2=16_DBE=1_)			TRUE	TRUE	FALSE	FALSE	FALSE	FALSE	FALSE	TRUE	FALSE	FALSE	FALSE	TRUE	FALSE	FALSE	FALSE	FALSE
M1497.9903T815	pos	0.006621	99.8646	0.000141363	0.000334807	0.000140623	0.000323486	0.000357179	0.000150252	-1.10633	-0.00756642	0.095544	1.1943	0.27331	0.0099083	0.34937	M1497.9903T815 Unknown			4_PEG(n=28_H+_CH2=18_DBE=3_) | 4_PEG(n=29_Na+_CH2=13_DBE=1_(2-NH3))	4_PEG(n=28_H+_CH2=18_DBE=3_) | 4_PEG(n=29_Na+_CH2=13_DBE=1_(2-NH3))			FALSE	TRUE	FALSE	FALSE	FALSE	TRUE	FALSE	FALSE	FALSE	FALSE	FALSE	TRUE	FALSE	FALSE	FALSE	FALSE
M731.5400T973	pos	0.00651971	99.8712	0.000130563	0.000221635	0.000396811	0.000107976	0.000183708	0.000384868	1.83365	1.6037	-0.0440898	-0.274037	0.48792	9.3596e-06	0.66557	M731.5400T974 CL	CL(17:0cycw7c/19:iso/17:0cycw7c/19:iso); [M+2H]2+_1.2.1.1		4_PEG(n=11_H+_CH2=17_DBE=5_(2-NH3)) | 4_PEG(n=11_Na+_CH2=15_DBE=2_(2-NH3)) | 4_PEG(n=13_H+_CH2=10_DBE=0_(1-NH3))	4_PEG(n=11_H+_CH2=17_DBE=5_(2-NH3)) | 4_PEG(n=11_Na+_CH2=15_DBE=2_(2-NH3)) | 4_PEG(n=13_H+_CH2=10_DBE=0_(1-NH3))			FALSE	TRUE	FALSE	FALSE	FALSE	TRUE	FALSE	FALSE	FALSE	FALSE	FALSE	TRUE	FALSE	FALSE	FALSE	FALSE
M636.4789T412	pos	0.00640423	99.8776	9.88961e-05	0.000237892	0.000586786	9.3392e-05	0.000208825	0.000174522	0.902036	2.56885	-1.74943	-0.0826142	0.15768	0.0013855	0.086429	M636.4789T412 Unknown			4_OxTG(14:1_14:1_6:1(CHO))+NH4	4_OxTG(14:1_14:1_6:1(CHO))+NH4			FALSE	TRUE	FALSE	FALSE	FALSE	TRUE	FALSE	FALSE	FALSE	FALSE	FALSE	TRUE	FALSE	FALSE	FALSE	FALSE
M1536.1277T766	pos	0.00634518	99.8839	0.00012531	0.000265439	0.00046187	7.07556e-05	0.000272731	0.000191295	1.43489	1.88199	-1.27169	-0.824583	0.25846	0.00042478	0.17125	M1536.1277T766 Unknown							FALSE	TRUE	FALSE	FALSE	FALSE	TRUE	FALSE	FALSE	FALSE	FALSE	FALSE	TRUE	FALSE	FALSE	FALSE	FALSE
M480.3085T166	pos	0.0061815	99.8901	0.000712141	0.000231617	0.000215314	0.000171583	1.21008e-05	8.8559e-06	-4.27612	-1.72572	-4.60366	-2.05326	0.0014835	0.00034095	0.080487	M480.3085T167 LPE(18:1)		LMGP01050125 PC(15:1(9Z)/0:0); [M+H]+_1.2.1.9|LMGP02050004 PE(18:1(9Z)/0:0); [M+H]+_1.2.2.9|LMGP02050039 LysoPE(0:0/18:1(11Z)); [M+H]+_1.2.3.9|LMGP02050040 LysoPE(0:0/18:1(9Z)); [M+H]+_1.2.4.9|LMGP02050064 LysoPE(18:1(11Z)/0:0); [M+H]+_1.2.5.9|LMGP10050027 PA(20:2(11Z,14Z)/0:0); [M+NH4]+_1.2.6.9|LMPK12020237 Kazinol E; [M+NH4]+_1.2.7.9|LMPK12020238 Kazinol Q; [M+NH4]+_1.2.8.9|LMPK12120593 Helilup…	1_LPE(18:1)+H	1_LPE(18:1)+H	lysoPE 18:1; [M+H]+; PE(18:1(11E)/0:0)	lysoPE 18:1; [M+H]+; PE(18:1(11E)/0:0)	TRUE	TRUE	FALSE	FALSE	FALSE	FALSE	FALSE	TRUE	FALSE	FALSE	FALSE	TRUE	FALSE	FALSE	FALSE	FALSE
M732.5176T735	pos	0.00604999	99.8961	0.000377138	0.000269574	0.000174499	0.000212291	0.000203049	8.63045e-05	-1.29854	-1.11187	-1.01571	-0.829047	0.016533	0.00024381	0.25973	M732.5176T735 PE		LMGP03020009 PS(O-16:0/17:2(9Z,12Z)); [M+H]+_1.1.1.3|LMGP03030010 PS(P-16:0/17:1(9Z)); [M+H]+_1.1.2.3|LMGP03030033 PS(P-18:0/15:1(9Z)); [M+H]+_1.1.3.3	1_OxPC(16:1_15:0(CHO))+H | 1_OxPC(16:0_15:1(CHO))+H | 1_OxPC(16:1_15:1(OH)) | 1_OxPC(16:0_15:1(Ke)) | 1_OxPC(22:1_9:0(CHO))+H	1_OxPE(14:0_20:2(OH))+H | 1_OxPE(14:0_20:1(Ke))+H | 1_OxPE(16:0_18:2(OH))+H | 1_OxPE(16:0_18:1(Ke))+H | 1_OxPE(20:1_14:0(CHO))+H | 1_OxPE(20:1_14:1(OH))+H | 3_OxPE(34:1(Ke))+H | 3_OxPE(34:2(O))+H | 1_OxPE(12:0_22:2(OH))+H | 1_OxPE(12:0_22:1(Ke))+H | 1_OxPE(24:0_10:1(CHO))+H | 1_OxPE(17:0_17:2(OH))+H | 1_OxPE(17:0_17:1(Ke))+H | 1_OxPE(18:1_16:1(OH))+H | 1_OxPE(24:1_10:0(CHO))+H | 1_Plasmanyl-PS(O-…			TRUE	TRUE	FALSE	FALSE	FALSE	FALSE	FALSE	TRUE	FALSE	FALSE	FALSE	TRUE	FALSE	FALSE	FALSE	FALSE
M483.4196T718	pos	0.00604296	99.9022	0.00020799	0.000179034	0.00016873	0.000405711	0.000209002	0.000150854	-1.4273	-0.3018	-0.16156	0.963938	0.1096	0.0022092	0.07027	M483.4196T718 Unknown		LMPK15030007 5-n-pentacosylresorcinol; [M+Na]+_1.1.1.1	4_PEG(n=5_H+_CH2=18_DBE=4_(2-NH3))	4_PEG(n=5_H+_CH2=18_DBE=4_(2-NH3))			FALSE	TRUE	FALSE	FALSE	FALSE	TRUE	FALSE	FALSE	FALSE	FALSE	FALSE	TRUE	FALSE	FALSE	FALSE	FALSE
M1361.5143T794	pos	0.005624	99.9078	8.48824e-05	0.000286511	0.000471741	6.56778e-05	0.000214831	0.00010607	0.691536	2.47446	-2.15298	-0.370058	0.12546	3.4871e-05	0.0099621	M1361.5143T794 Unknown							FALSE	TRUE	TRUE	FALSE	FALSE	FALSE	FALSE	FALSE	FALSE	TRUE	FALSE	TRUE	FALSE	FALSE	FALSE	FALSE
M1219.9288T911	pos	0.00510907	99.9129	2.12863e-05	0.000174104	0.000571504	2.21295e-05	0.000111854	0.000216244	3.28862	4.74677	-1.4021	0.0560469	0.3043	4.9205e-06	0.10407	M1219.9287T911 Unknown							FALSE	TRUE	FALSE	FALSE	FALSE	TRUE	FALSE	FALSE	FALSE	FALSE	FALSE	TRUE	FALSE	FALSE	FALSE	FALSE
M888.6620T323	pos	0.00510852	99.918	0.000107255	0.000195471	0.000550873	2.66305e-05	7.36532e-05	0.000163117	2.61476	2.36068	-1.75581	-2.00989	0.033149	0.00018986	0.73904	M888.6619T324 Unknown			4_PEG(n=13_NH4+_CH2=19_DBE=0_(1=O)) | 4_PEG(n=13_NH4+_CH2=19_DBE=1_(1-OH)) | 4_PEG(n=14_NH4+_CH2=17_DBE=1_)	4_PEG(n=13_NH4+_CH2=19_DBE=0_(1=O)) | 4_PEG(n=13_NH4+_CH2=19_DBE=1_(1-OH)) | 4_PEG(n=14_NH4+_CH2=17_DBE=1_)			TRUE	TRUE	FALSE	FALSE	FALSE	FALSE	FALSE	TRUE	FALSE	FALSE	FALSE	TRUE	FALSE	FALSE	FALSE	FALSE
M452.2772T84	pos	0.00473881	99.9228	0.000396161	0.000347711	0.000209145	7.13255e-05	7.30927e-06	4.50908e-06	-3.98351	-0.921582	-5.53553	-2.4736	0.00041934	0.0012076	0.031325	M452.2771T85 LPE(16:1)		LMGP01020146 PC(O-11:1(10E)/2:0); [M+H]+_2.2.1.5|LMGP02050010 PE(16:1(9Z)/0:0); [M+H]+_2.2.2.5|LMGP02050037 LysoPE(0:0/16:1(9Z)); [M+H]+_2.2.3.5|LMGP10050017 PA(18:2(9Z,12Z)/0:0); [M+NH4]+_2.2.4.5|LMGP10050044 LPA(0:0/18:2(9Z,12Z)); [M+NH4]+_2.2.5.5	1_LPE(16:1)+H	1_LPE(16:1)+H	lysoPE 16:1; [M+H]+; PE(16:1(7Z)/0:0)	lysoPE 16:1; [M+H]+; PE(16:1(7Z)/0:0)	TRUE	TRUE	TRUE	FALSE	FALSE	FALSE	FALSE	FALSE	FALSE	FALSE	TRUE	TRUE	FALSE	FALSE	FALSE	FALSE
M696.5944T900	pos	0.00461221	99.9274	0.000156109	0.000295636	0.000260155	0.000168176	7.09695e-05	5.74336e-05	-1.55	0.736819	-2.17941	0.107418	0.027513	0.16384	0.0079056	M696.5944T900 Unknown							TRUE	FALSE	TRUE	FALSE	FALSE	FALSE	FALSE	FALSE	TRUE	FALSE	FALSE	TRUE	FALSE	FALSE	FALSE	FALSE
M454.2928T144	pos	0.00430368	99.9317	0.000496157	0.000182384	0.000131897	0.000124307	3.89981e-06	2.37442e-06	-5.71019	-1.91139	-5.79569	-1.99689	6.4283e-05	0.00030122	0.033692	M454.2928T145 LPE(16:0)	1-Acyl-sn-glycero-3-phosphoethanolamine (N-C16:0); [M+H]+_1.1.1.1	LMGP01050001 PC(13:0/0:0); [M+H]+_1.1.1.6|LMGP02050002 PE(16:0/0:0); [M+H]+_1.1.2.6|LMGP02050036 LysoPE(0:0/16:0); [M+H]+_1.1.3.6|LMGP10050008 PA(18:1(9Z)/0:0); [M+NH4]+_1.1.4.6|LMGP10050014 PA(0:0/18:1(9Z)); [M+NH4]+_1.1.5.6|LMGP10050045 lysophosphatidic acid; [M+NH4]+_1.1.6.6	1_LPE(16:0)+H	1_LPE(16:0)+H	lysoPE 16:0; [M+H]+; PE(16:0/0:0)	lysoPE 16:0; [M+H]+; PE(16:0/0:0)	TRUE	TRUE	TRUE	FALSE	FALSE	FALSE	FALSE	FALSE	FALSE	FALSE	TRUE	TRUE	FALSE	FALSE	FALSE	FALSE
M1303.4724T784	pos	0.00416672	99.9359	4.72202e-05	0.000201838	0.000341497	4.96904e-05	0.000192669	7.81562e-05	0.653394	2.8544	-2.12744	0.0735617	0.21365	9.3596e-06	0.004909	M1303.4724T784 Unknown							FALSE	TRUE	TRUE	FALSE	FALSE	FALSE	FALSE	FALSE	FALSE	TRUE	FALSE	TRUE	FALSE	FALSE	FALSE	FALSE
M720.5176T767	pos	0.0040941	99.9399	0.000177695	0.000183099	0.00018636	0.00010447	0.000116858	0.00012671	0.278434	0.0686888	-0.556564	-0.766309	0.0042645	0.72914	0.92779	M720.5175T767 PE	PE(14:0(3-OH)/19:0cycv8c); [M+H]+_1.1.1.2|PE(19:0cycv8c/14:0(3-OH)); [M+H]+_1.1.2.2	LMGP03020007 PS(O-16:0/16:1(9Z)); [M+H]+_1.1.1.5|LMGP03020021 PS(O-18:0/14:1(9Z)); [M+H]+_1.1.2.5|LMGP03030007 PS(P-16:0/16:0); [M+H]+_1.1.3.5|LMGP03030030 PS(P-18:0/14:0); [M+H]+_1.1.4.5|LMGP03030056 PS(P-20:0/12:0); [M+H]+_1.1.5.5	1_OxPC(15:0_15:0(CHO))+H | 1_OxPC(16:0_14:0(CHO))+H | 1_OxPC(15:0_15:1(OH)) | 1_OxPC(16:0_14:1(OH)) | 1_OxPC(23:0_7:0(CHO))+H | 1_OxPC(8:0_22:1(OH))	1_OxPE(20:0_13:0(CHO))+H | 1_OxPE(19:0_14:0(CHO))+H | 1_OxPE(19:0_14:1(OH))+H | 1_OxPE(15:0_18:1(OH))+H | 3_OxPE(33:0(Ke))+H | 3_OxPE(33:1(O))+H | 1_OxPE(24:0_9:0(CHO))+H | 1_OxPE(17:0_16:1(OH))+H | 1_OxPE(22:0_11:0(CHO))+H | 1_OxPE(16:0_17:1(OH))+H | 1_Plasmenyl-PS(P-16:0/16:0)+H | 1_OxPE(23:0_10:0(CHO))+H | 3_Plasmanyl-PS(32:1)+H | 3_Plasmenyl-PS(32:0)+H | 1_Plasmanyl-PS(O-18:0/14:1)+H | 1_Plas…			TRUE	FALSE	FALSE	FALSE	TRUE	FALSE	FALSE	FALSE	FALSE	FALSE	FALSE	FALSE	FALSE	FALSE	FALSE	FALSE
M1468.0116T779	pos	0.00390836	99.9439	0.000327098	9.81602e-05	7.72055e-05	0.000177042	0.00013629	3.87836e-05	-2.19057	-2.08295	-0.993259	-0.885634	0.64042	0.072809	0.33628	M1468.0116T779 Unknown							FALSE	FALSE	FALSE	TRUE	FALSE	FALSE	FALSE	FALSE	FALSE	FALSE	FALSE	TRUE	FALSE	FALSE	FALSE	FALSE
M1031.7076T949	pos	0.00375799	99.9476	0.000155091	0.000219454	0.000129941	7.13511e-05	0.000122392	0.000123471	0.791166	-0.255254	-0.0736858	-1.12011	0.065839	0.25528	0.45224	M1031.7076T949 Unknown		LMPR03020002 Undecaprenyl phosphate mannose; [M+Na]+_1.1.1.1	4_PEG(n=17_H+_CH2=18_DBE=1_(1=O)) | 4_PEG(n=17_H+_CH2=18_DBE=2_(1-OH)) | 4_PEG(n=18_H+_CH2=16_DBE=2_)	4_PEG(n=17_H+_CH2=18_DBE=1_(1=O)) | 4_PEG(n=17_H+_CH2=18_DBE=2_(1-OH)) | 4_PEG(n=18_H+_CH2=16_DBE=2_)			FALSE	FALSE	FALSE	TRUE	FALSE	FALSE	FALSE	FALSE	FALSE	FALSE	FALSE	TRUE	FALSE	FALSE	FALSE	FALSE
M946.7038T360	pos	0.00374158	99.9514	7.97883e-05	0.00015914	0.000391743	1.56902e-05	6.05611e-05	0.000111191	2.82511	2.29566	-1.81686	-2.34631	0.058699	0.00019062	0.47671	M946.7038T360 Unknown			4_PEG(n=15_NH4+_CH2=18_DBE=1_)	4_PEG(n=15_NH4+_CH2=18_DBE=1_)			FALSE	TRUE	FALSE	FALSE	FALSE	TRUE	FALSE	FALSE	FALSE	FALSE	FALSE	TRUE	FALSE	FALSE	FALSE	FALSE
M289.0641T50	pos	0.00363207	99.955	0	2.43825e-05	0.000461701	7.49871e-07	3.41945e-05	0.00027314	8.50878	999	-0.757319	999	0.15654	1.9223e-05	0.20924	M289.0640T50 Unknown			4_PEG(n=3_Na+_CH2=7_DBE=5_(2=O)) | 4_PEG(n=4_Na+_CH2=5_DBE=6_(1=O))	4_PEG(n=3_Na+_CH2=7_DBE=5_(2=O)) | 4_PEG(n=4_Na+_CH2=5_DBE=6_(1=O))			FALSE	TRUE	FALSE	FALSE	FALSE	TRUE	FALSE	FALSE	FALSE	FALSE	FALSE	TRUE	FALSE	FALSE	FALSE	FALSE
M607.4578T381	pos	0.00358915	99.9586	7.12181e-05	0.000153732	0.000314546	4.84045e-05	9.60311e-05	0.000100851	1.05901	2.14295	-1.64104	-0.557104	0.031963	0.00045863	0.16015	M607.4578T381 Unknown							TRUE	TRUE	FALSE	FALSE	FALSE	FALSE	FALSE	TRUE	FALSE	FALSE	FALSE	TRUE	FALSE	FALSE	FALSE	FALSE
M1157.4022T1031	pos	0.0035173	99.9621	0.000179253	0.000202942	0.000329888	8.37286e-06	1.66099e-05	3.2008e-05	1.93464	0.879983	-3.36547	-4.42013	0.0029269	0.0031019	0.20805	M1157.4022T1031 Unknown							TRUE	TRUE	FALSE	FALSE	FALSE	FALSE	FALSE	TRUE	FALSE	FALSE	FALSE	TRUE	FALSE	FALSE	FALSE	FALSE
M734.5332T788	pos	0.00347324	99.9656	0.00020307	0.000168313	8.99356e-05	0.000118289	0.000116292	6.35394e-05	-0.896594	-1.17501	-0.501242	-0.779658	0.013734	0.0016194	0.79953	M734.5332T788 Unknown		LMGP03020008 PS(O-16:0/17:1(9Z)); [M+H]+_2.2.1.8|LMGP03020023 PS(O-18:0/15:1(9Z)); [M+H]+_2.2.2.8|LMGP03030009 PS(P-16:0/17:0); [M+H]+_2.2.3.8|LMGP03030032 PS(P-18:0/15:0); [M+H]+_2.2.4.8|LMGP03030057 PS(P-20:0/13:0); [M+H]+_2.2.5.8|LMGP04030011 PG(P-16:0/17:2(9Z,12Z)); [M+NH4]+_2.2.6.8|LMPR01070130 Rhodopin beta-D-glucoside/ Rhodopin glucoside; [M+NH4]+_2.2.7.8|LMPR01070168 1'-OH-gamma-carotene …	1_OxPC(16:0_15:0(CHO))+H | 1_OxPC(16:0_15:1(OH))	1_Plasmanyl-PS(O-16:0/17:1)+H | 1_OxPE(19:0_15:0(CHO))+H | 1_OxPE(16:0_18:1(OH))+H | 1_OxPE(19:0_15:1(OH))+H | 1_OxPE(20:0_14:0(CHO))+H | 1_OxPE(20:0_14:1(OH))+H | 1_OxPE(23:0_11:0(CHO))+H | 1_OxPE(12:0_22:1(OH))+H | 1_OxPE(24:0_10:0(CHO))+H | 3_OxPE(34:0(Ke))+H | 3_OxPE(34:1(O))+H | 1_OxPE(17:0_17:1(OH))+H | 1_OxPE(18:0_16:1(OH))+H | 3_Plasmanyl-PS(33:1)+H | 3_Plasmenyl-PS(33:0)+H | 1_OxPE(21:0_…			TRUE	TRUE	FALSE	FALSE	FALSE	FALSE	FALSE	TRUE	FALSE	FALSE	FALSE	TRUE	FALSE	FALSE	FALSE	FALSE
M415.2115T78	pos	0.00331448	99.9689	6.63817e-05	0.000126178	0.000113196	0.000187598	0.000180488	5.08838e-05	-1.88236	0.769961	-1.15354	1.49878	0.82794	0.87964	0.75857	M415.2115T78 Unknown			4_PEG(n=3_Na+_CH2=16_DBE=5_(2=O)) | 4_PEG(n=4_Na+_CH2=14_DBE=6_(1=O))	4_PEG(n=3_Na+_CH2=16_DBE=5_(2=O)) | 4_PEG(n=4_Na+_CH2=14_DBE=6_(1=O))			FALSE	FALSE	FALSE	TRUE	FALSE	FALSE	FALSE	FALSE	FALSE	FALSE	FALSE	TRUE	FALSE	FALSE	FALSE	FALSE
M1419.0540T803	pos	0.00326995	99.9722	3.4677e-05	0.000176244	0.000291802	2.16228e-05	0.000135913	5.47302e-05	1.33978	3.07294	-2.41458	-0.681424	0.14121	2.8886e-05	0.027113	M1419.0540T803 Unknown							FALSE	TRUE	TRUE	FALSE	FALSE	FALSE	FALSE	FALSE	FALSE	TRUE	FALSE	TRUE	FALSE	FALSE	FALSE	FALSE
M728.5973T965	pos	0.00322913	99.9754	0	0	0.000159308	0	2.04138e-05	0.000526341	999	999	1.72418	0	0.11849	0.00013554	0.20651	M728.5973T965 Unknown		LMSP02050007 CerP(d18:1/24:1(15Z)); [M+H]+_1.1.1.1	4_CerP(d16:1_26:1)+H | 4_CerP(d18:1_24:1)+H | 4_PEG(n=11_NH4+_CH2=15_DBE=1_(2-NH3))	1_CerP(d16:1/26:1)+H | 1_CerP(d18:1/24:1)+H			FALSE	TRUE	FALSE	FALSE	FALSE	TRUE	FALSE	FALSE	FALSE	FALSE	FALSE	TRUE	FALSE	FALSE	FALSE	FALSE
M1331.9917T789	pos	0.00302959	99.9784	2.80513e-05	0.000160505	0.00028287	2.91974e-05	0.000104896	5.69121e-05	0.962894	3.334	-2.31333	0.0577754	0.12316	0.00013404	0.042231	M1331.9917T789 Unknown							FALSE	TRUE	TRUE	FALSE	FALSE	FALSE	FALSE	FALSE	FALSE	TRUE	FALSE	TRUE	FALSE	FALSE	FALSE	FALSE
M1594.1695T776	pos	0.00274097	99.9812	4.24348e-05	0.000150126	0.000232244	1.58766e-05	8.45287e-05	7.41155e-05	2.22287	2.45232	-1.64779	-1.41834	0.14189	0.00018986	0.57489	M1594.1695T776 Unknown							FALSE	TRUE	FALSE	FALSE	FALSE	TRUE	FALSE	FALSE	FALSE	FALSE	FALSE	TRUE	FALSE	FALSE	FALSE	FALSE
M838.6442T914	pos	0.00269093	99.9838	1.31549e-05	7.89567e-05	0.000283814	1.46303e-05	6.00163e-05	0.000137812	3.23566	4.43127	-1.04225	0.153362	0.53996	2.3777e-05	0.47471	M838.6442T914 Unknown			4_MGDG(15:0_24:4)+NH4 | 4_MGDG(17:0_22:4)+NH4 | 4_MGDG(17:2_22:2)+NH4 | 4_MGDG(18:4_21:0)+NH4 | 4_MGDG(19:0_20:4)+NH4 | 4_MGDG(20:4_19:0)+NH4 | 4_MGDG(21:0_18:4)+NH4 | 4_MGDG(22:2_17:2)+NH4 | 4_MGDG(22:4_17:0)+NH4 | 4_MGDG(24:4_15:0)+NH4 | 4_OxTG(14:1_14:1_17:2(OOOO))+NH4 | 4_OxTG(14:1(OH)_17:2(OOO)_14:1)+NH4 | 4_OxTG(17:2(OH)_14:1(OOO)_14:1)+NH4 | 4_OxTG(14:1(OO)_17:2(OO)_14:1)+NH4 | 4_OxTG(14:1…	4_MGDG(15:0_24:4)+NH4 | 4_MGDG(17:0_22:4)+NH4 | 4_MGDG(17:2_22:2)+NH4 | 4_MGDG(18:4_21:0)+NH4 | 4_MGDG(19:0_20:4)+NH4 | 4_MGDG(20:4_19:0)+NH4 | 4_MGDG(21:0_18:4)+NH4 | 4_MGDG(22:2_17:2)+NH4 | 4_MGDG(22:4_17:0)+NH4 | 4_MGDG(24:4_15:0)+NH4 | 4_OxTG(14:1_14:1_17:2(OOOO))+NH4 | 4_OxTG(14:1(OH)_17:2(OOO)_14:1)+NH4 | 4_OxTG(17:2(OH)_14:1(OOO)_14:1)+NH4 | 4_OxTG(14:1(OO)_17:2(OO)_14:1)+NH4 | 4_OxTG(14:1…			FALSE	TRUE	FALSE	FALSE	FALSE	TRUE	FALSE	FALSE	FALSE	FALSE	FALSE	TRUE	FALSE	FALSE	FALSE	FALSE
M1004.7456T393	pos	0.00256333	99.9864	5.12304e-05	0.000112296	0.000276266	1.19164e-05	3.28784e-05	7.58968e-05	2.6711	2.43098	-1.86395	-2.10406	0.052684	0.00034095	0.87054	M1004.7456T393 Unknown			4_PEG(n=16_NH4+_CH2=19_DBE=1_)	4_PEG(n=16_NH4+_CH2=19_DBE=1_)			FALSE	TRUE	FALSE	FALSE	FALSE	TRUE	FALSE	FALSE	FALSE	FALSE	FALSE	TRUE	FALSE	FALSE	FALSE	FALSE
M1378.9945T785	pos	0.0024094	99.9888	1.80367e-05	0.000136912	0.000301191	1.56862e-05	5.05221e-05	4.47765e-06	-1.80868	4.06167	-6.07179	-0.201441	0.014379	0.0076422	0.0079056	M1378.9945T785 Unknown							TRUE	TRUE	TRUE	FALSE	FALSE	FALSE	FALSE	FALSE	FALSE	FALSE	TRUE	TRUE	FALSE	FALSE	FALSE	FALSE
M1022.7562T273	pos	0.0023247	99.9911	6.156e-05	9.85087e-05	0.000243695	1.00855e-05	4.43785e-05	5.00792e-05	2.31192	1.98501	-2.28279	-2.60971	0.0215	0.00043343	0.20214	M1022.7562T273 Unknown			4_PC(18:4_36:6)+H | 4_PC(18:5_36:5)+H | 4_PC(18:6_36:4)+H | 4_PC(19:4_35:6)+H | 4_PC(19:5_35:5)+H | 4_PC(19:6_35:4)+H | 4_PC(20:4_34:6)+H | 4_PC(20:5_34:5)+H | 4_PC(20:6_34:4)+H | 4_PC(21:4_33:6)+H | 4_PC(21:5_33:5)+H | 4_PC(21:6_33:4)+H | 4_PC(22:4_32:6)+H | 4_PC(22:5_32:5)+H | 4_PC(22:6_32:4)+H | 4_PC(23:4_31:6)+H | 4_PC(23:5_31:5)+H | 4_PC(23:6_31:4)+H | 4_PC(24:4_30:6)+H | 4_PC(24:5_30:5)+H |…	4_PC(18:4_36:6)+H | 4_PC(18:5_36:5)+H | 4_PC(18:6_36:4)+H | 4_PC(19:4_35:6)+H | 4_PC(19:5_35:5)+H | 4_PC(19:6_35:4)+H | 4_PC(20:4_34:6)+H | 4_PC(20:5_34:5)+H | 4_PC(20:6_34:4)+H | 4_PC(21:4_33:6)+H | 4_PC(21:5_33:5)+H | 4_PC(21:6_33:4)+H | 4_PC(22:4_32:6)+H | 4_PC(22:5_32:5)+H | 4_PC(22:6_32:4)+H | 4_PC(23:4_31:6)+H | 4_PC(23:5_31:5)+H | 4_PC(23:6_31:4)+H | 4_PC(24:4_30:6)+H | 4_PC(24:5_30:5)+H |…			TRUE	TRUE	FALSE	FALSE	FALSE	FALSE	FALSE	TRUE	FALSE	FALSE	FALSE	TRUE	FALSE	FALSE	FALSE	FALSE
M1138.8400T347	pos	0.00231483	99.9935	6.09711e-05	0.000118387	0.000229021	1.69987e-05	3.60376e-05	4.47326e-05	1.39591	1.90928	-2.35608	-1.84271	0.018508	0.0010089	0.71825	M1138.8399T348 Unknown			4_PEG(n=19_NH4+_CH2=19_DBE=0_)	4_PEG(n=19_NH4+_CH2=19_DBE=0_)			TRUE	TRUE	FALSE	FALSE	FALSE	FALSE	FALSE	TRUE	FALSE	FALSE	FALSE	TRUE	FALSE	FALSE	FALSE	FALSE
M784.6146T847	pos	0.00120613	99.9947	0	1.92464e-05	0.000114383	0	1.55828e-05	0.000114513	999	999	0.00163905	0	0.61884	0.0002771	0.76986	M784.6146T847 Unknown			4_PEG(n=11_NH4+_CH2=19_DBE=1_)	4_PEG(n=11_NH4+_CH2=19_DBE=1_)			FALSE	TRUE	FALSE	FALSE	FALSE	TRUE	FALSE	FALSE	FALSE	FALSE	FALSE	TRUE	FALSE	FALSE	FALSE	FALSE
M424.3268T81	pos	0.00119778	99.9959	1.05491e-05	1.80705e-05	0.000156693	2.20948e-06	1.96106e-05	5.47667e-05	4.63152	3.89275	-1.51657	-2.25534	0.16892	0.00024381	0.52876	M424.3268T81 Unknown			4_PEG(n=3_NH4+_CH2=15_DBE=1_(3-OH)) | 4_PEG(n=4_NH4+_CH2=13_DBE=1_(2-OH)) | 4_PEG(n=4_NH4+_CH2=16_DBE=6_(1-NH3)) | 4_PEG(n=5_NH4+_CH2=11_DBE=0_(1=O)) | 4_PEG(n=5_NH4+_CH2=11_DBE=1_(1-OH)) | 4_PEG(n=6_NH4+_CH2=9_DBE=1_)	4_PEG(n=3_NH4+_CH2=15_DBE=1_(3-OH)) | 4_PEG(n=4_NH4+_CH2=13_DBE=1_(2-OH)) | 4_PEG(n=4_NH4+_CH2=16_DBE=6_(1-NH3)) | 4_PEG(n=5_NH4+_CH2=11_DBE=0_(1=O)) | 4_PEG(n=5_NH4+_CH2=11_DBE=1_(1-OH)) | 4_PEG(n=6_NH4+_CH2=9_DBE=1_)			FALSE	TRUE	FALSE	FALSE	FALSE	TRUE	FALSE	FALSE	FALSE	FALSE	FALSE	TRUE	FALSE	FALSE	FALSE	FALSE
M251.1154T57	pos	0.0011306	99.997	3.52494e-06	3.20349e-05	0.000128763	1.65057e-06	1.40171e-05	6.72208e-05	5.34787	5.19097	-0.937736	-1.09463	0.72288	0.0012426	0.66557	M251.1154T57 Unknown			4_PEG(n=3_H+_CH2=4_DBE=2_(3-OH)) | 4_PEG(n=4_H+_CH2=2_DBE=0_(2=O)) | 4_PEG(n=4_H+_CH2=2_DBE=2_(2-OH)) | 4_PEG(n=4_Na+_CH2=3_DBE=4_(1-NH3)) | 4_PEG(n=5_H+_CH2=0_DBE=1_(1=O)) | 4_PEG(n=5_H+_CH2=0_DBE=2_(1-OH))	4_PEG(n=3_H+_CH2=4_DBE=2_(3-OH)) | 4_PEG(n=4_H+_CH2=2_DBE=0_(2=O)) | 4_PEG(n=4_H+_CH2=2_DBE=2_(2-OH)) | 4_PEG(n=4_Na+_CH2=3_DBE=4_(1-NH3)) | 4_PEG(n=5_H+_CH2=0_DBE=1_(1=O)) | 4_PEG(n=5_H+_CH2=0_DBE=2_(1-OH))			FALSE	TRUE	FALSE	FALSE	FALSE	TRUE	FALSE	FALSE	FALSE	FALSE	FALSE	TRUE	FALSE	FALSE	FALSE	FALSE
M774.5280T911	pos	0.000816214	99.9978	0	0.000118906	5.47975e-05	6.31816e-07	4.13315e-06	0	-999	999	-999	999	0.014485	0.00031254	0.0086017	M774.5280T911 Unknown	PS(16:1(9Z)/19:iso); [M+H]+_2.3.1.5|PS(19:iso/16:1(9Z)); [M+H]+_2.3.2.5|PS(16:0/19:0cycv8c); [M+H]+_2.3.3.5|PS(16:0/19:0cycw8c); [M+H]+_2.3.4.5|PS(19:0cycv8c/16:0); [M+H]+_2.3.5.5	LMGP03010090 PS(13:0/22:2(13Z,16Z)); [M+H]+_2.3.1.28|LMGP03010152 PS(15:0/20:2(11Z,14Z)); [M+H]+_2.3.2.28|LMGP03010181 PS(15:1(9Z)/20:1(11Z)); [M+H]+_2.3.3.28|LMGP03010215 PS(16:1(9Z)/19:1(9Z)); [M+H]+_2.3.4.28|LMGP03010233 PS(17:0/18:2(9Z,12Z)); [M+H]+_2.3.5.28|LMGP03010259 PS(17:1(9Z)/18:1(9Z)); [M+H]+_2.3.6.28|LMGP03010288 PS(17:2(9Z,12Z)/18:0); [M+H]+_2.3.7.28|LMGP03010314 PS(18:0/17:2(9Z,12Z…	4_OxPC(17:1_16:1(COOH))+H | 4_OxPC(17:0_16:2(COOH))+H | 4_OxPC(18:2_15:0(COOH))+H | 4_OxPC(18:1_15:1(COOH))+H | 4_OxPC(18:0_15:2(COOH))+H | 4_OxPC(19:0_14:2(COOH))+H | 4_OxPC(20:2_13:0(COOH))+H | 4_OxPC(20:1_13:1(COOH))+H | 4_OxPC(20:0_13:2(COOH))+H | 4_OxPC(21:0_12:2(COOH))+H | 4_OxPC(22:2_11:0(COOH))+H | 4_OxPC(22:1_11:1(COOH))+H | 4_OxPC(22:0_11:2(COOH))+H | 4_OxPC(23:0_10:2(COOH))+H | 4_OxPC(…	4_OxPC(17:1_16:1(COOH))+H | 4_OxPC(17:0_16:2(COOH))+H | 4_OxPC(18:2_15:0(COOH))+H | 4_OxPC(18:1_15:1(COOH))+H | 4_OxPC(18:0_15:2(COOH))+H | 4_OxPC(19:0_14:2(COOH))+H | 4_OxPC(20:2_13:0(COOH))+H | 4_OxPC(20:1_13:1(COOH))+H | 4_OxPC(20:0_13:2(COOH))+H | 4_OxPC(21:0_12:2(COOH))+H | 4_OxPC(22:2_11:0(COOH))+H | 4_OxPC(22:1_11:1(COOH))+H | 4_OxPC(22:0_11:2(COOH))+H | 4_OxPC(23:0_10:2(COOH))+H | 4_OxPC(…			TRUE	TRUE	TRUE	FALSE	FALSE	FALSE	FALSE	FALSE	FALSE	FALSE	TRUE	TRUE	FALSE	FALSE	FALSE	FALSE
M658.5195T938	pos	0.000737567	99.9985	0	8.72228e-06	6.20853e-05	4.49207e-06	3.15654e-06	8.28161e-05	4.20446	999	0.415659	999	0.86239	0.0060713	0.17374	M658.5195T938 Unknown			4_Cer(d22:5_22:6)+H | 4_Cer(d22:6_22:5)+H | 4_CerP(d19:1_18:1)+H | 4_PEG(n=11_NH4+_CH2=10_DBE=1_(2-NH3))	1_Cer(d22:6/22:5)+H			FALSE	TRUE	FALSE	FALSE	FALSE	TRUE	FALSE	FALSE	FALSE	FALSE	FALSE	TRUE	FALSE	FALSE	FALSE	FALSE
M371.3800T238	pos	0.000713155	99.9993	1.49918e-06	9.17462e-06	2.88609e-06	7.43236e-05	5.63483e-05	1.17027e-05	-2.66698	0.944943	2.01965	5.63158	0.15401	0.0040121	0.030097	M371.3800T239 Unknown							FALSE	TRUE	TRUE	FALSE	FALSE	FALSE	FALSE	FALSE	FALSE	TRUE	FALSE	TRUE	FALSE	FALSE	FALSE	FALSE
M1336.0124T922	pos	0.000591309	99.9998	0	1.89211e-05	8.45491e-05	5.99819e-07	4.8443e-06	2.03781e-05	5.08635	999	-2.05277	999	0.45505	5.8998e-05	0.17374	M1336.0123T922 Unknown							FALSE	TRUE	FALSE	FALSE	FALSE	TRUE	FALSE	FALSE	FALSE	FALSE	FALSE	TRUE	FALSE	FALSE	FALSE	FALSE
M746.3869T531	pos	0.000152901	100	0	0	2.27907e-06	0	0	3.11533e-05	999	999	3.77287	0	0.0081888	7.8778e-09	0.0006242	M746.3869T531 Unknown		LMGP20040003 PHDdiA-PS; [M+Na]+_1.1.1.1	4_OxPC(18:3(OOO)_10:2(COOH)) | 4_OxPC(18:4(OOO)_10:1(COOH)) | 4_OxPC(20:4(OOO)_8:1(COOH)) | 4_OxPC(20:5(OOO)_8:0(COOH)) | 4_OxPC(22:4(OOO)_6:1(COOH)) | 4_OxPC(22:5(OOO)_6:0(COOH)) | 4_OxPC(18:3(OOOO)_10:2(CHO)) | 4_OxPC(18:4(OOOO)_10:1(CHO)) | 4_OxPC(20:4(OOOO)_8:1(CHO)) | 4_OxPC(20:5(OOOO)_8:0(CHO)) | 4_OxPC(22:4(OOOO)_6:1(CHO)) | 4_OxPC(22:5(OOOO)_6:0(CHO)) | 4_OxPE(14:1(OOO)_17:4(COOH))+H | 4_…	1_OxPE(20:3(OOO)_11:2(COOH))+H | 1_OxPE(18:3(OOOO)_13:2(CHO))+H | 1_OxPE(20:4(OOO)_11:1(COOH))+H | 1_OxPE(18:4(OOOO)_13:1(CHO))+H | 1_OxPE(22:4(OOOO)_9:1(CHO))+H | 3_OxPE(31:5(OOOKeO))+H			TRUE	TRUE	TRUE	FALSE	FALSE	FALSE	FALSE	FALSE	FALSE	FALSE	TRUE	TRUE	FALSE	FALSE	FALSE	FALSE

## Sheet: Table S3B
Masstag	% total	cum. % total	CS1 mean	CS2 mean	CS3 mean	TS1 mean	TS2 mean	TS3 mean	TS3/TS1 log2fc	CS3/CS1 log2fc	TS3/CS3 log2fc	TS1/CS1 log2fc	Strain adj pval	Time adj pval	Interaction adj pval	manual annotation	ECMDB MS1 hits	LMSD MS1 hits	LM MS2 HCD hits	LM MS2 CID hits	LB MS2 HCD hits	LB MS2 CID hits	sigStrain	sigTime	sigInt	sigNone	sigStrainOnly	sigTimeOnly	sigIntOnly	sigStrainTime	sigStrainInt	sigTimeInt	sigStrainTimeInt	absfcOver2	PercentOver0.1	strainSpecific	timeSpecific	houseKeeping
M702.5091T850	21.4151	21.4151	1.15408	1.62408	2.66493	0.654333	1.19213	1.74882	1.41829	1.20735	-0.607711	-0.818652	0.14135	0.0013894	0.67627	M702.5091T850 PE(16:0_17:0cyc)	PE(15:0/18:1(9Z)); [M-H]-_3.4.1.10|PE(18:1(9Z)/15:0); [M-H]-_3.4.2.10|PE(14:0/19:0cycv8c); [M-H]-_3.4.3.10|PE(14:0/19:0cycw8c); [M-H]-_3.4.4.10|PE(14:0/19:1(9Z)); [M-H]-_3.4.5.10|PE(15:0/17:0cycw7c); [M-H]-_3.4.6.10|PE(16:0/17:0cycw7c); [M-H]-_3.4.7.10|PE(17:0cycw7c/16:0); [M-H]-_3.4.8.10|PE(19:0cycv8c/14:0); [M-H]-_3.4.9.10|PE(19:1(9Z)/14:0); [M-H]-_3.4.10.10	LMGP01010440 PC(12:0/18:1(9Z)); [M-H]-_1.2.1.25|LMGP01010485 PC(14:0/16:1(9Z)); [M-H]-_1.2.2.25|LMGP01011344 PC(13:0/17:1(9Z)); [M-H]-_1.2.3.25|LMGP01011384 PC(14:1(9Z)/16:0); [M-H]-_1.2.4.25|LMGP01011412 PC(15:0/15:1(9Z)); [M-H]-_1.2.5.25|LMGP01011435 PC(15:1(9Z)/15:0); [M-H]-_1.2.6.25|LMGP01011463 PC(16:0/14:1(9Z)); [M-H]-_1.2.7.25|LMGP01011475 PC(16:1(9Z)/14:0); [M-H]-_1.2.8.25|LMGP01011522 PC…	1_PE(16:1_17:0)-H | 1_DMPE(15:0_16:1)-H | 1_MMPE(15:1_17:0)-H | 1_PE(15:0_18:1)-H | 1_PE(16:0_17:1)-H | 1_MMPE(14:0_18:1)-H | 1_DMPE(15:1_16:0)-H | 1_MMPE(15:0_17:1)-H | 1_PE(15:1_18:0)-H | 1_MMPE(16:0_16:1)-H | 1_DMPE(14:0_17:1)-H | 1_DMPE(14:1_17:0)-H | 1_DMPE(13:0_18:1)-H | 1_MMPE(14:1_18:0)-H	1_PE(15:0_18:1)-H | 1_PE(16:0_17:1)-H | 1_PE(16:1_17:0)-H | 1_DMPE(15:0_16:1)-H | 1_MMPE(15:0_17:1)-H | 1_MMPE(16:0_16:1)-H | 1_MMPE(14:0_18:1)-H | 1_MMPE(15:1_17:0)-H | 1_PE(15:1_18:0)-H	PE 33:1; [M-H]-; GPEtn(16:1(9Z)/17:0)	PE 33:1; [M-H]-; GPEtn(16:1(9Z)/17:0)	FALSE	TRUE	FALSE	FALSE	FALSE	TRUE	FALSE	FALSE	FALSE	FALSE	FALSE	TRUE	TRUE	FALSE	TRUE	FALSE
M716.5252T867	20.9764	42.3914	2.21212	1.68274	1.37604	1.12413	1.69305	0.765146	-0.555	-0.684907	-0.846715	-0.976622	0.16876	0.0042093	0.054752	M716.5252T867 PE(16:0_18:1)	PE(15:0cyclo/19:iso); [M-H]-_3.4.1.8|PE(16:0/18:1(9Z)); [M-H]-_3.4.2.8|PE(16:1(9Z)/18:0); [M-H]-_3.4.3.8|PE(18:0/16:1(9Z)); [M-H]-_3.4.4.8|PE(18:1(9Z)/16:0); [M-H]-_3.4.5.8|PE(19:iso/15:0cyclo); [M-H]-_3.4.6.8|PE(15:0/19:1(9Z)); [M-H]-_3.4.7.8|PE(19:1(9Z)/15:0); [M-H]-_3.4.8.8	LMGP01010002 PC(16:0/15:1(14)); [M-H]-_1.2.1.31|LMGP01010008 PC(17:0/14:1(9Z)); [M-H]-_1.2.2.31|LMGP01010535 PC(15:0/16:1(9Z)); [M-H]-_1.2.3.31|LMGP01011328 PC(12:0/19:1(9Z)); [M-H]-_1.2.4.31|LMGP01011347 PC(13:0/18:1(9Z)); [M-H]-_1.2.5.31|LMGP01011367 PC(14:0/17:1(9Z)); [M-H]-_1.2.6.31|LMGP01011386 PC(14:1(9Z)/17:0); [M-H]-_1.2.7.31|LMGP01011437 PC(15:1(9Z)/16:0); [M-H]-_1.2.8.31|LMGP01011464 PC…	1_PE(17:0_17:1)-H | 1_PE(16:0_18:1)-H | 1_PE(16:1_18:0)-H | 1_MMPE(15:1_18:0)-H | 1_DMPE(15:1_17:0)-H | 1_MMPE(16:1_17:0)-H | 1_DMPE(16:0_16:1)-H | 1_MMPE(16:0_17:1)-H | 1_DMPE(15:0_17:1)-H | 1_MMPE(15:0_18:1)-H	1_PE(16:0_18:1)-H | 1_PE(17:0_17:1)-H | 1_MMPE(16:1_17:0)-H | 1_PE(16:1_18:0)-H | 1_DMPE(15:0_17:1)-H | 1_MMPE(16:0_17:1)-H | 1_DMPE(16:0_16:1)-H | 1_MMPE(15:0_18:1)-H	PE 34:1; [M-H]-; GPEtn(16:1(7Z)/18:0)	PE 34:1; [M-H]-; GPEtn(16:0/18:1(11E))	FALSE	TRUE	FALSE	FALSE	FALSE	TRUE	FALSE	FALSE	FALSE	FALSE	FALSE	FALSE	TRUE	FALSE	FALSE	FALSE
M714.5090T817	19.2783	61.6697	1.95654	1.54699	1.28778	1.19732	1.59639	0.551532	-1.11829	-0.603415	-1.22337	-0.708495	0.16292	0.0034812	0.06679	M714.5090T817 PE(16:1_18:1)	CL(16:0/16:1(9Z)/19:0cycv8c/19:0cycv8c); [M-2H]2-_1.2.1.18|CL(16:0/18:1(9Z)/18:1(9Z)/18:1(9Z)); [M-2H]2-_1.2.2.18|CL(16:0/19:0cycv8c/16:1(9Z)/19:0cycv8c); [M-2H]2-_1.2.3.18|CL(16:0/19:0cycv8c/19:0cycv8c/16:1(9Z)); [M-2H]2-_1.2.4.18|CL(16:1(9Z)/16:0/19:0cycv8c/19:0cycv8c); [M-2H]2-_1.2.5.18|CL(18:1(9Z)/14:0/19:0cycv8c/19:0cycv8c); [M-2H]2-_1.2.6.18|CL(18:1(9Z)/16:0/18:1(9Z)/18:1(9Z)); [M-2H]2-_1.2…	LMGP01011348 PC(13:0/18:2(9Z,12Z)); [M-H]-_1.2.1.24|LMGP01011368 PC(14:0/17:2(9Z,12Z)); [M-H]-_1.2.2.24|LMGP01011387 PC(14:1(9Z)/17:1(9Z)); [M-H]-_1.2.3.24|LMGP01011438 PC(15:1(9Z)/16:1(9Z)); [M-H]-_1.2.4.24|LMGP01011478 PC(16:1(9Z)/15:1(9Z)); [M-H]-_1.2.5.24|LMGP01011524 PC(17:1(9Z)/14:1(9Z)); [M-H]-_1.2.6.24|LMGP01011553 PC(17:2(9Z,12Z)/14:0); [M-H]-_1.2.7.24|LMGP01011615 PC(18:2(9Z,12Z)/13:0);…	1_PE(16:1_18:1)-H | 1_MMPE(16:1_17:1)-H | 1_PE(17:1_17:1)-H | 1_DMPE(16:1_16:1)-H | 1_DMPE(15:1_17:1)-H | 1_PE(16:0_18:2)-H | 1_PE(17:0_17:2)-H | 1_MMPE(15:1_18:1)-H | 1_DMPE(14:0_18:2)-H	1_PE(16:1_18:1)-H | 1_MMPE(16:1_17:1)-H | 1_DMPE(16:1_16:1)-H | 1_PE(17:1_17:1)-H | 1_DMPE(15:1_17:1)-H | 1_MMPE(15:1_18:1)-H	PE 34:2; [M-H]-; GPEtn(16:1(7Z)/18:1(11E))	PE 34:2; [M-H]-; GPEtn(16:1(7Z)/18:1(11E))	FALSE	TRUE	FALSE	FALSE	FALSE	TRUE	FALSE	FALSE	FALSE	FALSE	FALSE	TRUE	TRUE	FALSE	TRUE	FALSE
M719.4898T777	6.32013	67.9899	0.674769	0.437807	0.335829	0.37454	0.537009	0.307502	-0.284524	-1.00667	-0.127133	-0.849274	0.47149	0.0379	0.11939	M719.4898T777 PG(16:0_16:1)	PG(14:0/17:0cycw7c); [M-H]-_1.1.1.3|PG(14:0/18:1(9Z)); [M-H]-_1.1.2.3|PG(18:1(9Z)/14:0); [M-H]-_1.1.3.3	LMGP04010059 PG(12:0/20:1(11Z)); [M-H]-_1.1.1.15|LMGP04010082 PG(13:0/19:1(9Z)); [M-H]-_1.1.2.15|LMGP04010119 PG(14:1(9Z)/18:0); [M-H]-_1.1.3.15|LMGP04010143 PG(15:0/17:1(9Z)); [M-H]-_1.1.4.15|LMGP04010169 PG(15:1(9Z)/17:0); [M-H]-_1.1.5.15|LMGP04010207 PG(16:1(9Z)/16:0); [M-H]-_1.1.6.15|LMGP04010228 PG(17:0/15:1(9Z)); [M-H]-_1.1.7.15|LMGP04010252 PG(17:1(9Z)/15:0); [M-H]-_1.1.8.15|LMGP04010309 P…	1_PG(15:0_17:1)-H | 1_PG(16:0_16:1)-H | 1_PG(14:0_18:1)-H | 1_PG(15:1_17:0)-H	1_PG(16:0_16:1)-H | 1_PG(15:0_17:1)-H | 1_PG(15:1_17:0)-H	PG 32:1; [M-H]-; GPGro(14:0/18:1(11E))	PG 32:1; [M-H]-; GPGro(15:0/17:1(9Z))	FALSE	TRUE	FALSE	FALSE	FALSE	TRUE	FALSE	FALSE	FALSE	FALSE	FALSE	TRUE	TRUE	FALSE	TRUE	FALSE
M747.5191T831	4.82663	72.8165	0.570832	0.284902	0.20308	0.338172	0.419832	0.220294	-0.618323	-1.49102	0.117384	-0.755311	0.95017	0.0028756	0.054752	M747.5191T831 PG(16:0_18:1)	PG(15:0cyclo/19:iso); [M-H]-_1.3.1.5|PG(16:0/18:1(9Z)); [M-H]-_1.3.2.5|PG(18:1(9Z)/16:0); [M-H]-_1.3.3.5|PG(19:iso/15:0cyclo); [M-H]-_1.3.4.5|PG(16:0/17:0cycw7c); [M-H]-_1.3.5.5	LMGP04010002 PG(16:0/18:1(9Z)); [M-H]-_1.3.1.19|LMGP04010008 PG(16:0/18:1(11Z)); [M-H]-_1.3.2.19|LMGP04010065 PG(12:0/22:1(11Z)); [M-H]-_1.3.3.19|LMGP04010102 PG(14:0/20:1(11Z)); [M-H]-_1.3.4.19|LMGP04010127 PG(14:1(9Z)/20:0); [M-H]-_1.3.5.19|LMGP04010149 PG(15:0/19:1(9Z)); [M-H]-_1.3.6.19|LMGP04010178 PG(15:1(9Z)/19:0); [M-H]-_1.3.7.19|LMGP04010211 PG(16:1(9Z)/18:0); [M-H]-_1.3.8.19|LMGP04010231…	1_PG(16:0_18:1)-H | 1_PG(17:0_17:1)-H | 1_PG(16:1_18:0)-H	1_PG(17:0_17:1)-H | 1_PG(16:0_18:1)-H | 1_PG(16:1_18:0)-H	PG 34:1; [M-H]-; GPGro(16:0/18:1(11E))	PG 34:1; [M-H]-; GPGro(16:0/18:1(11E))	FALSE	TRUE	FALSE	FALSE	FALSE	TRUE	FALSE	FALSE	FALSE	FALSE	FALSE	TRUE	TRUE	FALSE	TRUE	FALSE
M716.5251T879	3.49995	76.3164	0.111718	0.174593	0.616734	0.0987286	0.181136	0.294267	1.57559	2.46479	-1.06752	-0.178318	0.3116	0.0013095	0.23341	M716.5251T879 PE(17:0_17:1)	PE(15:0cyclo/19:iso); [M-H]-_4.4.1.8|PE(16:0/18:1(9Z)); [M-H]-_4.4.2.8|PE(16:1(9Z)/18:0); [M-H]-_4.4.3.8|PE(18:0/16:1(9Z)); [M-H]-_4.4.4.8|PE(18:1(9Z)/16:0); [M-H]-_4.4.5.8|PE(19:iso/15:0cyclo); [M-H]-_4.4.6.8|PE(15:0/19:1(9Z)); [M-H]-_4.4.7.8|PE(19:1(9Z)/15:0); [M-H]-_4.4.8.8	LMGP01010002 PC(16:0/15:1(14)); [M-H]-_2.2.1.31|LMGP01010008 PC(17:0/14:1(9Z)); [M-H]-_2.2.2.31|LMGP01010535 PC(15:0/16:1(9Z)); [M-H]-_2.2.3.31|LMGP01011328 PC(12:0/19:1(9Z)); [M-H]-_2.2.4.31|LMGP01011347 PC(13:0/18:1(9Z)); [M-H]-_2.2.5.31|LMGP01011367 PC(14:0/17:1(9Z)); [M-H]-_2.2.6.31|LMGP01011386 PC(14:1(9Z)/17:0); [M-H]-_2.2.7.31|LMGP01011437 PC(15:1(9Z)/16:0); [M-H]-_2.2.8.31|LMGP01011464 PC…	1_PE(17:0_17:1)-H | 1_PE(16:0_18:1)-H | 1_PE(16:1_18:0)-H | 1_MMPE(15:1_18:0)-H | 1_DMPE(15:1_17:0)-H | 1_MMPE(16:1_17:0)-H | 1_DMPE(16:0_16:1)-H | 1_MMPE(16:0_17:1)-H | 1_DMPE(15:0_17:1)-H | 1_MMPE(15:0_18:1)-H	1_PE(16:0_18:1)-H | 1_PE(17:0_17:1)-H | 1_MMPE(16:1_17:0)-H | 1_PE(16:1_18:0)-H | 1_DMPE(15:0_17:1)-H | 1_MMPE(16:0_17:1)-H | 1_DMPE(16:0_16:1)-H | 1_MMPE(15:0_18:1)-H	PE 34:1; [M-H]-; GPEtn(16:1(9Z)/18:0)	PE 34:1; [M-H]-; GPEtn(16:1(7Z)/18:0)	FALSE	TRUE	FALSE	FALSE	FALSE	TRUE	FALSE	FALSE	FALSE	FALSE	FALSE	TRUE	TRUE	FALSE	TRUE	FALSE
M745.4974T779	3.27902	79.5955	0.413687	0.142201	0.169718	0.22091	0.307056	0.13036	-0.760959	-1.2854	-0.380639	-0.905078	0.90002	0.00332	0.012003	M745.4974T779 PG(16:1_18:1)	PG(16:1(9Z)/18:1(9Z)); [M-H]-_1.4.1.5|PG(18:1(9Z)/16:1(9Z)); [M-H]-_1.4.2.5|PG(15:0cyclo/19:0cycv8c); [M-H]-_1.4.3.5|PG(17:0cycw7c/17:0cycw7c); [M-H]-_1.4.4.5|PG(19:0cycv8c/15:0cyclo); [M-H]-_1.4.5.5				PG 34:2; [M-H]-; GPGro(17:1(9Z)/17:1(9Z))	PG 34:2; [M-H]-; GPGro(16:1(7Z)/18:1(11E))	FALSE	TRUE	TRUE	FALSE	FALSE	FALSE	FALSE	FALSE	FALSE	TRUE	FALSE	TRUE	TRUE	FALSE	TRUE	FALSE
M756.4803T815	3.27443	82.8699	0.290463	0.354235	0.261887	0.143555	0.218284	0.113572	-0.337993	-0.149411	-1.20533	-1.01675	0.038009	0.028493	0.62588	M756.4803T815 PE(16:0_16:1)	PS(15:0cyclo/19:0cycv8c); [M-H]-_1.1.1.3|PS(17:0cycw7c/17:0cycw7c); [M-H]-_1.1.2.3|PS(19:0cycv8c/15:0cyclo); [M-H]-_1.1.3.3	LMGP03010104 PS(14:0/20:3(8Z,11Z,14Z)); [M-H]-_1.1.1.12|LMGP03010129 PS(14:1(9Z)/20:2(11Z,14Z)); [M-H]-_1.1.2.12|LMGP03010257 PS(17:1(9Z)/17:2(9Z,12Z)); [M-H]-_1.1.3.12|LMGP03010287 PS(17:2(9Z,12Z)/17:1(9Z)); [M-H]-_1.1.4.12|LMGP03010346 PS(18:2(9Z,12Z)/16:1(9Z)); [M-H]-_1.1.5.12|LMGP03010372 PS(18:3(6Z,9Z,12Z)/16:0); [M-H]-_1.1.6.12|LMGP03010561 PS(20:2(11Z,14Z)/14:1(9Z)); [M-H]-_1.1.7.12|LMGP03…	4_OxPE(19:0_16:3(COOH))-H | 4_OxPE(20:3_15:0(COOH))-H | 4_OxPE(20:2_15:1(COOH))-H | 4_OxPE(20:1_15:2(COOH))-H | 4_OxPE(20:0_15:3(COOH))-H | 4_OxPE(21:0_14:3(COOH))-H | 4_OxPE(22:3_13:0(COOH))-H | 4_OxPE(22:2_13:1(COOH))-H | 4_OxPE(22:1_13:2(COOH))-H | 4_OxPE(22:0_13:3(COOH))-H | 4_OxPE(23:0_12:3(COOH))-H | 4_OxPE(24:1_11:2(COOH))-H | 4_OxPE(15:0_20:4(OOH))-H | 4_OxPE(17:2_18:2(OOH))-H | 4_OxPE(13…	3_PS(34:3)-H			TRUE	TRUE	FALSE	FALSE	FALSE	FALSE	FALSE	TRUE	FALSE	FALSE	FALSE	TRUE	TRUE	TRUE	TRUE	FALSE
M773.5279T833	2.72604	85.5959	0.335841	0.122779	0.144996	0.179022	0.236291	0.131619	-0.443772	-1.21177	-0.139647	-0.907642	0.95017	0.0074165	0.015158	M773.5279T833 PG(18:1_18:1)	PG(18:1(11Z)/18:1(11Z)); [M-H]-_1.2.1.6|PG(18:1(11Z)/18:1(9Z)); [M-H]-_1.2.2.6|PG(18:1(9Z)/18:1(11Z)); [M-H]-_1.2.3.6|PG(18:1(9Z)/18:1(9Z)); [M-H]-_1.2.4.6|PG(17:0cycw7c/19:0cycv8c); [M-H]-_1.2.5.6|PG(19:0cycv8c/17:0cycw7c); [M-H]-_1.2.6.6				PG 36:2; [M-H]-; GPGro(18:1(11E)/18:1(11E))	PG 36:2; [M-H]-; GPGro(18:1(11E)/18:1(11E))	FALSE	TRUE	TRUE	FALSE	FALSE	FALSE	FALSE	FALSE	FALSE	TRUE	FALSE	TRUE	TRUE	FALSE	TRUE	FALSE
M733.5038T813	2.06485	87.6608	0.0946077	0.109123	0.180774	0.0668869	0.172278	0.247814	1.88946	0.934161	0.455069	-0.500233	0.18223	0.0099855	0.23341	M733.5038T813 PG	PG(14:0/19:0cycv8c); [M-H]-_1.3.1.6|PG(15:0/17:0cycw7c); [M-H]-_1.3.2.6|PG(17:0cycw7c/16:0); [M-H]-_1.3.3.6|PG(18:1(9Z)/15:0); [M-H]-_1.3.4.6|PG(19:0cycv8c/14:0); [M-H]-_1.3.5.6|PG(19:1(9Z)/14:0); [M-H]-_1.3.6.6	LMGP04010083 PG(13:0/20:1(11Z)); [M-H]-_1.3.1.15|LMGP04010101 PG(14:0/19:1(9Z)); [M-H]-_1.3.2.15|LMGP04010125 PG(14:1(9Z)/19:0); [M-H]-_1.3.3.15|LMGP04010145 PG(15:0/18:1(9Z)); [M-H]-_1.3.4.15|LMGP04010172 PG(15:1(9Z)/18:0); [M-H]-_1.3.5.15|LMGP04010208 PG(16:1(9Z)/17:0); [M-H]-_1.3.6.15|LMGP04010230 PG(17:0/16:1(9Z)); [M-H]-_1.3.7.15|LMGP04010254 PG(17:1(9Z)/16:0); [M-H]-_1.3.8.15|LMGP04010311 P…	1_PG(15:0_18:1)-H | 1_PG(16:0_17:1)-H | 1_PG(16:1_17:0)-H	1_PG(16:0_17:1)-H | 1_PG(16:1_17:0)-H | 1_PG(15:0_18:1)-H	PG 33:1; [M-H]-; GPGro(15:0/18:1(11E))	PG 33:1; [M-H]-; GPGro(16:1(7Z)/17:0)	FALSE	TRUE	FALSE	FALSE	FALSE	TRUE	FALSE	FALSE	FALSE	FALSE	FALSE	TRUE	TRUE	FALSE	TRUE	FALSE
M757.4949T815	1.49678	89.1576	0.126807	0.162234	0.119911	0.06531	0.0997426	0.0577223	-0.178173	-0.0806633	-1.05477	-0.957256	0.052381	0.038605	0.8064	M757.4949T815 Unknown							FALSE	TRUE	FALSE	FALSE	FALSE	TRUE	FALSE	FALSE	FALSE	FALSE	FALSE	TRUE	TRUE	FALSE	TRUE	FALSE
M1347.9333T1099	1.19809	90.3557	0.0957995	0.1244	0.10394	0.046652	0.0715728	0.0632972	0.440205	0.117654	-0.71553	-1.03808	0.097671	0.014864	0.42691	M1347.9333T1099 CL	CL(14:0/18:1(9Z)/14:0/18:1(9Z)); [M-H]-_1.1.1.26|CL(14:0/19:0cycv8c/14:0/17:0cycw7c); [M-H]-_1.1.2.26|CL(14:0/19:0cycv8c/17:0cycw7c/14:0); [M-H]-_1.1.3.26|CL(15:0cyclo/16:0/16:0/17:0cycw7c); [M-H]-_1.1.4.26|CL(15:0cyclo/16:0/17:0cycw7c/16:0); [M-H]-_1.1.5.26|CL(15:0cyclo/17:0cycw7c/16:0/16:0); [M-H]-_1.1.6.26|CL(16:0/14:0/17:0cycw7c/17:0cycw7c); [M-H]-_1.1.7.26|CL(16:0/15:0cyclo/16:0/17:0cycw7c);…		1_CL(16:0_16:0_16:1_16:1)-H	1_CL(16:0_16:0_16:1_16:1)-H			FALSE	TRUE	FALSE	FALSE	FALSE	TRUE	FALSE	FALSE	FALSE	FALSE	FALSE	TRUE	TRUE	FALSE	TRUE	FALSE
M730.5414T893	1.05859	91.4142	0.0506139	0.0610177	0.171761	0.0401772	0.0719641	0.0512504	0.351187	1.76279	-1.74476	-0.333158	0.25816	0.017137	0.045472	M730.5414T893 PE(17:0_18:1)	PE(16:1(9Z)/19:iso); [M-H]-_3.4.1.7|PE(19:iso/16:1(9Z)); [M-H]-_3.4.2.7|PE(16:0/19:0cycv8c); [M-H]-_3.4.3.7|PE(16:0/19:1(9Z)); [M-H]-_3.4.4.7|PE(18:0/17:0cycw7c); [M-H]-_3.4.5.7|PE(19:0cycv8c/16:0); [M-H]-_3.4.6.7|PE(19:1(9Z)/16:0); [M-H]-_3.4.7.7	LMGP01010490 PC(14:0/18:1(11Z)); [M-H]-_1.2.1.35|LMGP01010492 PC(14:0/18:1(9Z)); [M-H]-_1.2.2.35|LMGP01010566 PC(16:0/16:1(9Z)); [M-H]-_1.2.3.35|LMGP01010882 PC(18:1(9Z)/14:0); [M-H]-_1.2.4.35|LMGP01011329 PC(12:0/20:1(11Z)); [M-H]-_1.2.5.35|LMGP01011352 PC(13:0/19:1(9Z)); [M-H]-_1.2.6.35|LMGP01011389 PC(14:1(9Z)/18:0); [M-H]-_1.2.7.35|LMGP01011413 PC(15:0/17:1(9Z)); [M-H]-_1.2.8.35|LMGP01011439 …	1_MMPE(16:0_18:1)-H | 1_DMPE(16:0_17:1)-H | 1_PE(17:1_18:0)-H | 1_DMPE(16:1_17:0)-H | 1_PE(17:0_18:1)-H | 1_MMPE(17:0_17:1)-H | 1_PE(16:1_19:0)-H | 1_MMPE(16:1_18:0)-H | 1_PE(15:0_20:1)-H | 1_DMPE(15:0_18:1)-H	1_PE(17:1_18:0)-H | 1_PE(17:0_18:1)-H | 1_MMPE(16:0_18:1)-H | 1_PE(16:1_19:0)-H | 1_MMPE(17:0_17:1)-H | 1_DMPE(16:1_17:0)-H | 1_DMPE(15:0_18:1)-H | 1_MMPE(16:1_18:0)-H | 1_PE(15:0_20:1)-H | 1_DMPE(16:0_17:1)-H	PE 35:1; [M-H]-; GPEtn(17:0/18:1(11E))	PE 35:1; [M-H]-; GPEtn(17:0/18:1(11E))	FALSE	TRUE	TRUE	FALSE	FALSE	FALSE	FALSE	FALSE	FALSE	TRUE	FALSE	TRUE	TRUE	FALSE	TRUE	FALSE
M1401.9741T1118	0.866913	92.2812	0.0896142	0.0777395	0.0651478	0.0454564	0.0547216	0.0332074	-0.452977	-0.46001	-0.972211	-0.979244	0.11563	0.015632	0.23341	M1401.9741T1118 CL	CL(16:0/16:1(9Z)/18:1(9Z)/18:1(9Z)); [M-H]-_1.3.1.20|CL(16:0/17:0cycw7c/17:0cycw7c/18:1(9Z)); [M-H]-_1.3.2.20|CL(16:0/17:0cycw7c/18:1(9Z)/17:0cycw7c); [M-H]-_1.3.3.20|CL(16:0/18:1(9Z)/16:1(9Z)/18:1(9Z)); [M-H]-_1.3.4.20|CL(16:0/18:1(9Z)/17:0cycw7c/17:0cycw7c); [M-H]-_1.3.5.20|CL(16:0/18:1(9Z)/18:1(9Z)/16:1(9Z)); [M-H]-_1.3.6.20|CL(16:1(9Z)/14:0/19:0cycv8c/19:0cycv8c); [M-H]-_1.3.7.20|CL(16:1(9Z)/…	LMGP12010022 CL(1'-[16:0/16:0],3'-[18:1(9Z)/18:2(9Z,12Z)]); [M-H]-_1.2.1.12|LMGP12010027 CL(1'-[16:0/16:0],3'-[18:2(9Z,12Z)/18:1(9Z)]); [M-H]-_1.2.2.12|LMGP12010082 CL(1'-[16:0/18:1(9Z)],3'-[16:0/18:2(9Z,12Z)]); [M-H]-_1.2.3.12|LMGP12010097 CL(1'-[16:0/18:1(9Z)],3'-[18:2(9Z,12Z)/16:0]); [M-H]-_1.2.4.12|LMGP12010117 CL(1'-[16:0/18:2(9Z,12Z)],3'-[16:0/18:1(9Z)]); [M-H]-_1.2.5.12|LMGP12010127 CL(1'-…			CL 68:3; [M-H]-; CL(16:1/16:0/18:1/18:1)	CL 68:3; [M-H]-; CL(16:0/18:1/16:1/18:1)	FALSE	TRUE	FALSE	FALSE	FALSE	TRUE	FALSE	FALSE	FALSE	FALSE	FALSE	FALSE	TRUE	FALSE	FALSE	FALSE
M1361.9341T1110	0.618509	92.8997	0.0343452	0.0548174	0.0691057	0.018986	0.04119	0.0426017	1.16597	1.0087	-0.697894	-0.855169	0.15623	0.0055723	0.77669	M1361.9341T1110 CL	CL(14:0/18:1(9Z)/14:0/19:0cycv8c); [M-H]-_1.3.1.18|CL(14:0/18:1(9Z)/19:0cycv8c/14:0); [M-H]-_1.3.2.18|CL(15:0cyclo/16:0/16:0/18:1(9Z)); [M-H]-_1.3.3.18|CL(15:0cyclo/16:0/18:1(9Z)/16:0); [M-H]-_1.3.4.18|CL(15:0cyclo/18:1(9Z)/16:0/16:0); [M-H]-_1.3.5.18|CL(16:0/15:0cyclo/16:0/18:1(9Z)); [M-H]-_1.3.6.18|CL(16:0/15:0cyclo/18:1(9Z)/16:0); [M-H]-_1.3.7.18|CL(16:0/16:0/16:1(9Z)/17:0cycw7c); [M-H]-_1.3.8…						FALSE	TRUE	FALSE	FALSE	FALSE	TRUE	FALSE	FALSE	FALSE	FALSE	FALSE	TRUE	TRUE	FALSE	TRUE	FALSE
M705.4732T744	0.610452	93.5101	0.041517	0.0307185	0.0478092	0.0248385	0.0773644	0.0353982	0.511098	0.203588	-0.433615	-0.741124	0.80266	0.28965	0.055718	M705.4732T744 PG(15:0_16:1)	PG(15:0/16:1); [M-H]-_1.1.1.5|PG(15:0cyclo/16:0); [M-H]-_1.1.2.5|PG(16:1(9Z)/15:0); [M-H]-_1.1.3.5|PG(17:0cycw7c/14:0); [M-H]-_1.1.4.5|PG(19:1(9Z)/12:0); [M-H]-_1.1.5.5	LMGP04010007 PG(17:0/14:1(9Z)); [M-H]-_1.1.1.13|LMGP04010058 PG(12:0/19:1(9Z)); [M-H]-_1.1.2.13|LMGP04010077 PG(13:0/18:1(9Z)); [M-H]-_1.1.3.13|LMGP04010097 PG(14:0/17:1(9Z)); [M-H]-_1.1.4.13|LMGP04010116 PG(14:1(9Z)/17:0); [M-H]-_1.1.5.13|LMGP04010167 PG(15:1(9Z)/16:0); [M-H]-_1.1.6.13|LMGP04010194 PG(16:0/15:1(9Z)); [M-H]-_1.1.7.13|LMGP04010205 PG(16:1(9Z)/15:0); [M-H]-_1.1.8.13|LMGP04010250 PG…	1_PG(15:1_16:0)-H | 1_PG(14:0_17:1)-H	1_PG(15:1_16:0)-H | 1_PG(14:0_17:1)-H | 1_PG(14:1_17:0)-H | 1_PG(15:0_16:1)-H	PG 31:1; [M-H]-; GPGro(15:1(9Z)/16:0)	PG 31:1; [M-H]-; GPGro(14:0/17:1(9Z))	FALSE	FALSE	FALSE	TRUE	FALSE	FALSE	FALSE	FALSE	FALSE	FALSE	FALSE	FALSE	TRUE	FALSE	FALSE	TRUE
M796.5119T852	0.504935	94.015	0.0414901	0.0418351	0.0567224	0.0199691	0.0303373	0.0227573	0.188559	0.45115	-1.31759	-1.055	0.060273	0.13074	0.090351	M796.5119T852 PE(17:0cyc_18:1)		LMGP03010003 PS(17:0/20:4(5Z,8Z,11Z,14Z)); [M-H]-_1.2.1.14|LMGP03010159 PS(15:0/22:4(7Z,10Z,13Z,16Z)); [M-H]-_1.2.2.14|LMGP03010269 PS(17:1(9Z)/20:3(8Z,11Z,14Z)); [M-H]-_1.2.3.14|LMGP03010298 PS(17:2(9Z,12Z)/20:2(11Z,14Z)); [M-H]-_1.2.4.14|LMGP03010384 PS(18:3(6Z,9Z,12Z)/19:1(9Z)); [M-H]-_1.2.5.14|LMGP03010412 PS(18:3(9Z,12Z,15Z)/19:1(9Z)); [M-H]-_1.2.6.14|LMGP03010442 PS(18:4(6Z,9Z,12Z,15Z)/19:0…	4_OxPE(19:0_19:4(COOH))-H | 4_OxPE(20:0_18:4(COOH))-H | 4_OxPE(21:0_17:4(COOH))-H | 4_OxPE(22:3_16:1(COOH))-H | 4_OxPE(22:2_16:2(COOH))-H | 4_OxPE(22:1_16:3(COOH))-H | 4_OxPE(22:0_16:4(COOH))-H | 4_OxPE(23:0_15:4(COOH))-H | 4_OxPE(24:1_14:3(COOH))-H | 4_OxPE(18:1_20:4(OOH))-H | 4_OxPE(16:1_22:4(OO))-H | 4_OxPE(16:1_22:3(Ke,OH))-H | 4_OxPE(16:0_22:5(OO))-H | 4_OxPE(16:0_22:4(Ke,OH))-H | 4_OxPE(18:…	3_PS(37:4)-H			FALSE	FALSE	FALSE	TRUE	FALSE	FALSE	FALSE	FALSE	FALSE	FALSE	FALSE	TRUE	TRUE	FALSE	FALSE	TRUE
M714.5098T836	0.49301	94.5081	0.0343595	0.0329978	0.0433144	0.0211458	0.0254194	0.0508413	1.26563	0.334136	0.231156	-0.700342	0.29114	0.061151	0.33864	M714.5098T836 PE(17:0cyc_17:0cyc)	CL(16:0/16:1(9Z)/19:0cycv8c/19:0cycv8c); [M-2H]2-_2.2.1.18|CL(16:0/18:1(9Z)/18:1(9Z)/18:1(9Z)); [M-2H]2-_2.2.2.18|CL(16:0/19:0cycv8c/16:1(9Z)/19:0cycv8c); [M-2H]2-_2.2.3.18|CL(16:0/19:0cycv8c/19:0cycv8c/16:1(9Z)); [M-2H]2-_2.2.4.18|CL(16:1(9Z)/16:0/19:0cycv8c/19:0cycv8c); [M-2H]2-_2.2.5.18|CL(18:1(9Z)/14:0/19:0cycv8c/19:0cycv8c); [M-2H]2-_2.2.6.18|CL(18:1(9Z)/16:0/18:1(9Z)/18:1(9Z)); [M-2H]2-_2.2…	LMGP01011348 PC(13:0/18:2(9Z,12Z)); [M-H]-_2.2.1.24|LMGP01011368 PC(14:0/17:2(9Z,12Z)); [M-H]-_2.2.2.24|LMGP01011387 PC(14:1(9Z)/17:1(9Z)); [M-H]-_2.2.3.24|LMGP01011438 PC(15:1(9Z)/16:1(9Z)); [M-H]-_2.2.4.24|LMGP01011478 PC(16:1(9Z)/15:1(9Z)); [M-H]-_2.2.5.24|LMGP01011524 PC(17:1(9Z)/14:1(9Z)); [M-H]-_2.2.6.24|LMGP01011553 PC(17:2(9Z,12Z)/14:0); [M-H]-_2.2.7.24|LMGP01011615 PC(18:2(9Z,12Z)/13:0);…	1_PE(16:1_18:1)-H | 1_MMPE(16:1_17:1)-H | 1_PE(17:1_17:1)-H | 1_DMPE(16:1_16:1)-H | 1_DMPE(15:1_17:1)-H | 1_PE(16:0_18:2)-H | 1_PE(17:0_17:2)-H | 1_MMPE(15:1_18:1)-H | 1_DMPE(14:0_18:2)-H	1_PE(16:1_18:1)-H | 1_MMPE(16:1_17:1)-H | 1_DMPE(16:1_16:1)-H | 1_PE(17:1_17:1)-H | 1_DMPE(15:1_17:1)-H | 1_MMPE(15:1_18:1)-H	PE 34:2; [M-H]-; GPEtn(17:1(9Z)/17:1(9Z))	PE 34:2; [M-H]-; GPEtn(17:1(9Z)/17:1(9Z))	FALSE	FALSE	FALSE	TRUE	FALSE	FALSE	FALSE	FALSE	FALSE	FALSE	FALSE	TRUE	TRUE	FALSE	FALSE	TRUE
M1333.9182T1088	0.478181	94.9862	0.0189196	0.0522446	0.0504544	0.0127592	0.0323188	0.0351229	1.46087	1.4151	-0.522566	-0.568341	0.18223	0.0018443	0.91366	M1333.9182T1088 CL	CL(14:0/16:1(9Z)/14:0/19:0cycv8c); [M-H]-_1.2.1.18|CL(14:0/16:1(9Z)/19:0cycv8c/14:0); [M-H]-_1.2.2.18|CL(14:0/18:1(9Z)/14:0/17:0cycw7c); [M-H]-_1.2.3.18|CL(14:0/18:1(9Z)/17:0cycw7c/14:0); [M-H]-_1.2.4.18|CL(15:0cyclo/16:0/16:0/16:1(9Z)); [M-H]-_1.2.5.18|CL(15:0cyclo/16:0/16:1(9Z)/16:0); [M-H]-_1.2.6.18|CL(15:0cyclo/16:1(9Z)/16:0/16:0); [M-H]-_1.2.7.18|CL(16:0/15:0cyclo/16:0/16:1(9Z)); [M-H]-_1.2.…						FALSE	TRUE	FALSE	FALSE	FALSE	TRUE	FALSE	FALSE	FALSE	FALSE	FALSE	TRUE	TRUE	FALSE	TRUE	FALSE
M721.5036T828	0.392793	95.379	0.0289932	0.0390661	0.0227701	0.0148331	0.0408762	0.0192422	0.375453	-0.348572	-0.242868	-0.966893	0.2555	0.0018443	0.090351	M721.5036T828 PG(16:0_16:0)	PG(16:0/16:0); [M-H]-_2.2.1.16|PG(18:0/14:0); [M-H]-_2.2.2.16|CL(16:0/17:0cycw7c/19:0cycv8c/19:0cycv8c); [M-2H]2-_2.2.3.16|CL(16:0/18:1(9Z)/18:1(9Z)/19:0cycv8c); [M-2H]2-_2.2.4.16|CL(16:0/18:1(9Z)/19:0cycv8c/18:1(9Z)); [M-2H]2-_2.2.5.16|CL(16:0/19:0cycv8c/17:0cycw7c/19:0cycv8c); [M-2H]2-_2.2.6.16|CL(16:0/19:0cycv8c/18:1(9Z)/18:1(9Z)); [M-2H]2-_2.2.7.16|CL(16:0/19:0cycv8c/19:0cycv8c/17:0cycw7c); […	LMGP04010027 PG(18:0/14:0); [M-H]-_1.1.1.9|LMGP04010867 PG(20:0/12:0); [M-H]-_1.1.2.9|LMGP04010872 PG(19:0/13:0); [M-H]-_1.1.3.9|LMGP04010896 PG(17:0/15:0); [M-H]-_1.1.4.9|LMGP04010916 PG(15:0/17:0); [M-H]-_1.1.5.9|LMGP04010929 PG(14:0/18:0); [M-H]-_1.1.6.9|LMGP04010935 PG(13:0/19:0); [M-H]-_1.1.7.9|LMGP04010940 PG(12:0/20:0); [M-H]-_1.1.8.9|LMGP04010986 PG(16:0/16:0); [M-H]-_1.1.9.9	1_PG(16:0_16:0)-H	1_PG(15:0_17:0)-H	PG 32:0; [M-H]-; GPGro(16:0/16:0)	PG 32:0; [M-H]-; GPGro(15:0/17:0)	FALSE	TRUE	FALSE	FALSE	FALSE	TRUE	FALSE	FALSE	FALSE	FALSE	FALSE	FALSE	TRUE	FALSE	FALSE	FALSE
M1373.9682T1098	0.385321	95.7644	0.0402192	0.0376136	0.0277235	0.0176831	0.024153	0.0152348	-0.214998	-0.536773	-0.863737	-1.18551	0.089743	0.015353	0.23341	M1373.9682T1098 CL	CL(16:0/16:1(9Z)/16:1(9Z)/18:1(9Z)); [M-H]-_2.2.1.24|CL(16:0/16:1(9Z)/17:0cycw7c/17:0cycw7c); [M-H]-_2.2.2.24|CL(16:0/16:1(9Z)/18:1(9Z)/16:1(9Z)); [M-H]-_2.2.3.24|CL(16:0/17:0cycw7c/16:1(9Z)/17:0cycw7c); [M-H]-_2.2.4.24|CL(16:0/17:0cycw7c/17:0cycw7c/16:1(9Z)); [M-H]-_2.2.5.24|CL(16:0/18:1(9Z)/16:1(9Z)/16:1(9Z)); [M-H]-_2.2.6.24|CL(16:1(9Z)/14:0/18:1(9Z)/18:1(9Z)); [M-H]-_2.2.7.24|CL(16:1(9Z)/16:0…						FALSE	TRUE	FALSE	FALSE	FALSE	TRUE	FALSE	FALSE	FALSE	FALSE	FALSE	TRUE	TRUE	FALSE	TRUE	FALSE
M742.4652T783	0.384924	96.1493	0.0264184	0.0323522	0.0385441	0.0162898	0.0305804	0.0182749	0.165894	0.544964	-1.07665	-0.697575	0.15831	0.60517	0.59038	M742.4652T783 PE(15:0_16:1)	PS(16:1(9Z)/17:0cycw7c); [M-H]-_1.1.1.3|PS(17:0cycw7c/16:1(9Z)); [M-H]-_1.1.2.3|PS(18:1(9Z)/15:0cyclo); [M-H]-_1.1.3.3	LMGP03010085 PS(13:0/20:3(8Z,11Z,14Z)); [M-H]-_1.1.1.10|LMGP03010146 PS(15:0/18:3(6Z,9Z,12Z)); [M-H]-_1.1.2.10|LMGP03010147 PS(15:0/18:3(9Z,12Z,15Z)); [M-H]-_1.1.3.10|LMGP03010174 PS(15:1(9Z)/18:2(9Z,12Z)); [M-H]-_1.1.4.10|LMGP03010210 PS(16:1(9Z)/17:2(9Z,12Z)); [M-H]-_1.1.5.10|LMGP03010285 PS(17:2(9Z,12Z)/16:1(9Z)); [M-H]-_1.1.6.10|LMGP03010345 PS(18:2(9Z,12Z)/15:1(9Z)); [M-H]-_1.1.7.10|LMGP0301…	1_OxPE(18:1_16:2(COOH))-H | 1_OxPE(17:2(OH)_17:2(OH))-H | 1_OxPE(17:2(OH)_17:1(Ke))-H | 1_OxPE(17:1(Ke)_17:1(Ke))-H	3_PS(33:3)-H			FALSE	FALSE	FALSE	TRUE	FALSE	FALSE	FALSE	FALSE	FALSE	FALSE	FALSE	TRUE	TRUE	FALSE	FALSE	TRUE
M707.4879T799	0.367054	96.5163	0.0153693	0.0258494	0.0222777	0.00995174	0.0659015	0.0155684	0.645599	0.535549	-0.516979	-0.62703	0.6424	0.0013095	0.021071	M707.4879T799 PG(15:0_16:0)	PG(12:0/19:iso); [M-H]-_2.3.1.34|PG(19:iso/12:0); [M-H]-_2.3.2.34|PG(16:0/15:0); [M-H]-_2.3.3.34|DG(22:5(7Z,10Z,13Z,16Z,19Z)/18:4(6Z,9Z,12Z,15Z)/0:0); [M+FA-H]-_2.3.4.34|CL(15:0cyclo/16:0/19:0cycv8c/19:0cycv8c); [M-2H]2-_1.2.5.34|CL(15:0cyclo/19:0cycv8c/16:0/19:0cycv8c); [M-2H]2-_1.2.6.34|CL(15:0cyclo/19:0cycv8c/19:0cycv8c/16:0); [M-2H]2-_1.2.7.34|CL(16:0/15:0cyclo/19:0cycv8c/19:0cycv8c); [M-2H]2…	LMGP04010057 PG(12:0/19:0); [M-H]-_1.2.1.8|LMGP04010076 PG(13:0/18:0); [M-H]-_1.2.2.8|LMGP04010096 PG(14:0/17:0); [M-H]-_1.2.3.8|LMGP04010227 PG(17:0/14:0); [M-H]-_1.2.4.8|LMGP04010308 PG(18:0/13:0); [M-H]-_1.2.5.8|LMGP04010873 PG(19:0/12:0); [M-H]-_1.2.6.8|LMGP04010911 PG(16:0/15:0); [M-H]-_1.2.7.8|LMGP04010918 PG(15:0/16:0); [M-H]-_1.2.8.8	1_PG(15:0_16:0)-H | 1_PG(14:0_17:0)-H	1_PG(15:0_16:0)-H | 1_PG(14:0_17:0)-H	PG 31:0; [M-H]-; GPGro(15:0/16:0)	PG 31:0; [M-H]-; GPGro(15:0/16:0)	FALSE	TRUE	TRUE	FALSE	FALSE	FALSE	FALSE	FALSE	FALSE	TRUE	FALSE	FALSE	TRUE	FALSE	FALSE	FALSE
M700.4940T797	0.366196	96.8825	0.0294557	0.0312853	0.0363431	0.0142048	0.0255823	0.0176842	0.316078	0.303136	-1.03922	-1.05216	0.02693	0.09164	0.18966	M700.4940T797 PE(16:1_17:0cyc)	CL(16:0/16:1(9Z)/18:1(9Z)/18:1(9Z)); [M-2H]2-_2.2.1.23|CL(16:0/17:0cycw7c/17:0cycw7c/18:1(9Z)); [M-2H]2-_2.2.2.23|CL(16:0/17:0cycw7c/18:1(9Z)/17:0cycw7c); [M-2H]2-_2.2.3.23|CL(16:0/18:1(9Z)/16:1(9Z)/18:1(9Z)); [M-2H]2-_2.2.4.23|CL(16:0/18:1(9Z)/17:0cycw7c/17:0cycw7c); [M-2H]2-_2.2.5.23|CL(16:0/18:1(9Z)/18:1(9Z)/16:1(9Z)); [M-2H]2-_2.2.6.23|CL(16:1(9Z)/14:0/19:0cycv8c/19:0cycv8c); [M-2H]2-_2.2.7.2…	LMGP01011323 PC(12:0/18:2(9Z,12Z)); [M-H]-_2.2.1.19|LMGP01011345 PC(13:0/17:2(9Z,12Z)); [M-H]-_2.2.2.19|LMGP01011385 PC(14:1(9Z)/16:1(9Z)); [M-H]-_2.2.3.19|LMGP01011436 PC(15:1(9Z)/15:1(9Z)); [M-H]-_2.2.4.19|LMGP01011476 PC(16:1(9Z)/14:1(9Z)); [M-H]-_2.2.5.19|LMGP01011552 PC(17:2(9Z,12Z)/13:0); [M-H]-_2.2.6.19|LMGP01011614 PC(18:2(9Z,12Z)/12:0); [M-H]-_2.2.7.19|LMGP02010397 PE(13:0/20:2(11Z,14Z))…	1_PE(16:1_17:1)-H | 1_PE(15:1_18:1)-H | 1_MMPE(16:1_16:1)-H | 1_DMPE(15:1_16:1)-H	1_MMPE(15:1_17:1)-H | 1_PE(15:1_18:1)-H | 1_DMPE(15:1_16:1)-H | 1_MMPE(16:1_16:1)-H	PE 33:2; [M-H]-; GPEtn(16:1(7Z)/17:1(9Z))	PE 33:2; [M-H]-; GPEtn(16:1(7Z)/17:1(9Z))	TRUE	FALSE	FALSE	FALSE	TRUE	FALSE	FALSE	FALSE	FALSE	FALSE	FALSE	TRUE	TRUE	TRUE	FALSE	FALSE
M759.5134T807	0.34218	97.2247	0.0306284	0.0141797	0.0310517	0.0155137	0.034156	0.0188898	0.284067	0.0198035	-0.717064	-0.981327	0.86886	0.47883	0.0089175	M759.5134T807 PG	Cyclopropane phosphatidylethanolamine (dihexadec-9,10-cyclo-anoyl, N-C16:0 cyclo); [M+FA-H]-_3.5.1.6|PG(16:1(9Z)/19:0cycv8c); [M-H]-_2.4.2.6|PG(17:0cycw7c/18:1(9Z)); [M-H]-_2.4.3.6|PG(18:1(9Z)/17:0cycw7c); [M-H]-_2.4.4.6|PG(19:0cycv8c/16:1(9Z)); [M-H]-_2.4.5.6|PG(19:1(9Z)/16:1(9Z)); [M-H]-_2.4.6.6		1_PG(17:1_18:1)-H	1_PG(17:1_18:1)-H	PG 35:2; [M-H]-; GPGro(17:1(9Z)/18:1(11E))	PG 35:2; [M-H]-; GPGro(17:1(9Z)/18:1(11E))	FALSE	FALSE	TRUE	FALSE	FALSE	FALSE	TRUE	FALSE	FALSE	FALSE	FALSE	FALSE	TRUE	FALSE	FALSE	FALSE
M761.5350T867	0.341733	97.5664	0.0281028	0.0166035	0.0230759	0.0171464	0.0285952	0.0307071	0.840668	-0.284329	0.412189	-0.712809	0.63944	0.3747	0.060292	M761.5350T867 PG	PG(16:1(9Z)/19:iso); [M-H]-_2.3.1.6|PG(19:iso/16:1(9Z)); [M-H]-_2.3.2.6|PG(16:0/19:1(9Z)); [M-H]-_2.3.3.6|PG(19:0cycv8c/16:0); [M-H]-_2.3.4.6|PG(19:1(9Z)/16:0); [M-H]-_2.3.5.6|DG(22:5(7Z,10Z,13Z,16Z,19Z)/22:5(4Z,7Z,10Z,13Z,16Z)/0:0); [M+FA-H]-_2.3.6.6	LMGP04010089 PG(13:0/22:1(11Z)); [M-H]-_1.2.1.17|LMGP04010133 PG(14:1(9Z)/21:0); [M-H]-_1.2.2.17|LMGP04010151 PG(15:0/20:1(11Z)); [M-H]-_1.2.3.17|LMGP04010180 PG(15:1(9Z)/20:0); [M-H]-_1.2.4.17|LMGP04010196 PG(16:0/19:1(9Z)); [M-H]-_1.2.5.17|LMGP04010214 PG(16:1(9Z)/19:0); [M-H]-_1.2.6.17|LMGP04010258 PG(17:1(9Z)/18:0); [M-H]-_1.2.7.17|LMGP04010313 PG(18:0/17:1(9Z)); [M-H]-_1.2.8.17|LMGP04010327 …	1_PG(17:0_18:1)-H | 1_PG(17:1_18:0)-H	1_PG(17:0_18:1)-H | 1_PG(17:1_18:0)-H	PG 35:1; [M-H]-; GPGro(17:1(9Z)/18:0)	PG 35:1; [M-H]-; GPGro(17:1(9Z)/18:0)	FALSE	FALSE	FALSE	TRUE	FALSE	FALSE	FALSE	FALSE	FALSE	FALSE	FALSE	FALSE	TRUE	FALSE	FALSE	TRUE
M1389.9665T1130	0.321384	97.8878	0.0166184	0.0246653	0.0358516	0.0101879	0.0219163	0.0264029	1.37383	1.10926	-0.441344	-0.705916	0.26305	0.0031638	0.59038	M1389.9665T1130 CL	CL(16:0/16:0/16:1(9Z)/19:0cycv8c); [M-H]-_1.3.1.12|CL(16:0/16:0/17:0cycw7c/18:1(9Z)); [M-H]-_1.3.2.12|CL(16:0/16:0/18:1(9Z)/17:0cycw7c); [M-H]-_1.3.3.12|CL(16:0/16:0/19:0cycv8c/16:1(9Z)); [M-H]-_1.3.4.12|CL(16:0/16:1(9Z)/16:0/19:0cycv8c); [M-H]-_1.3.5.12|CL(16:0/16:1(9Z)/19:0cycv8c/16:0); [M-H]-_1.3.6.12|CL(16:0/18:1(9Z)/16:0/17:0cycw7c); [M-H]-_1.3.7.12|CL(16:0/18:1(9Z)/17:0cycw7c/16:0); [M-H]-_…						FALSE	TRUE	FALSE	FALSE	FALSE	TRUE	FALSE	FALSE	FALSE	FALSE	FALSE	TRUE	TRUE	FALSE	TRUE	FALSE
M731.4777T749	0.256685	98.1445	0.0233233	0.0113942	0.0238913	0.0134554	0.0245241	0.0117476	-0.19582	0.0347131	-1.02412	-0.793587	0.57607	0.77682	0.016729	M731.4777T749 PG	PG(16:1(9Z)/17:0cycw7c); [M-H]-_1.3.1.3|PG(17:0cycw7c/16:1(9Z)); [M-H]-_1.3.2.3|PG(18:1(9Z)/15:0cyclo); [M-H]-_1.3.3.3				PG 33:2; [M-H]-; GPGro(15:1(9Z)/18:1(11E))	PG 33:2; [M-H]-; GPGro(16:1(7Z)/17:1(9Z))	FALSE	FALSE	TRUE	FALSE	FALSE	FALSE	TRUE	FALSE	FALSE	FALSE	FALSE	TRUE	TRUE	FALSE	FALSE	FALSE
M704.5251T892	0.236913	98.3814	0.0113153	0.0181991	0.0261178	0.00813145	0.0217197	0.0145077	0.835231	1.20676	-0.848221	-0.476688	0.25816	0.0017505	0.10305	M704.5251T892 PE(16:0_17:0)	PE(14:0/19:iso); [M-H]-_3.4.1.2|PE(19:iso/14:0); [M-H]-_3.4.2.2	LMGP01010395 PC(10:0/20:0); [M-H]-_1.2.1.23|LMGP01010416 PC(11:0/19:0); [M-H]-_1.2.2.23|LMGP01010438 PC(12:0/18:0); [M-H]-_1.2.3.23|LMGP01010461 PC(13:0/17:0); [M-H]-_1.2.4.23|LMGP01010481 PC(14:0/16:0); [M-H]-_1.2.5.23|LMGP01010530 PC(15:0/15:0); [M-H]-_1.2.6.23|LMGP01010560 PC(16:0/14:0); [M-H]-_1.2.7.23|LMGP01010702 PC(17:0/13:0); [M-H]-_1.2.8.23|LMGP01010736 PC(18:0/12:0); [M-H]-_1.2.9.23|LMG…	1_PE(16:0_17:0)-H | 1_MMPE(15:0_17:0)-H | 1_DMPE(15:0_16:0)-H | 1_MMPE(16:0_16:0)-H | 1_PE(15:0_18:0)-H	1_PE(16:0_17:0)-H | 1_MMPE(15:0_17:0)-H | 1_DMPE(15:0_16:0)-H | 1_PE(15:0_18:0)-H | 1_MMPE(16:0_16:0)-H	PE 33:0; [M-H]-; GPEtn(18:0/15:0)	PE 33:0; [M-H]-; GPEtn(16:0/17:0)	FALSE	TRUE	FALSE	FALSE	FALSE	TRUE	FALSE	FALSE	FALSE	FALSE	FALSE	TRUE	TRUE	FALSE	TRUE	FALSE
M700.4937T787	0.231256	98.6127	0.0200735	0.0175988	0.0230512	0.0106817	0.0190677	0.00713021	-0.583126	0.199548	-1.69282	-0.91015	0.13494	0.28047	0.059519	M700.4937T787 PE(16:1_17:1)	CL(16:0/16:1(9Z)/18:1(9Z)/18:1(9Z)); [M-2H]2-_1.2.1.23|CL(16:0/17:0cycw7c/17:0cycw7c/18:1(9Z)); [M-2H]2-_1.2.2.23|CL(16:0/17:0cycw7c/18:1(9Z)/17:0cycw7c); [M-2H]2-_1.2.3.23|CL(16:0/18:1(9Z)/16:1(9Z)/18:1(9Z)); [M-2H]2-_1.2.4.23|CL(16:0/18:1(9Z)/17:0cycw7c/17:0cycw7c); [M-2H]2-_1.2.5.23|CL(16:0/18:1(9Z)/18:1(9Z)/16:1(9Z)); [M-2H]2-_1.2.6.23|CL(16:1(9Z)/14:0/19:0cycv8c/19:0cycv8c); [M-2H]2-_1.2.7.2…	LMGP01011323 PC(12:0/18:2(9Z,12Z)); [M-H]-_1.2.1.19|LMGP01011345 PC(13:0/17:2(9Z,12Z)); [M-H]-_1.2.2.19|LMGP01011385 PC(14:1(9Z)/16:1(9Z)); [M-H]-_1.2.3.19|LMGP01011436 PC(15:1(9Z)/15:1(9Z)); [M-H]-_1.2.4.19|LMGP01011476 PC(16:1(9Z)/14:1(9Z)); [M-H]-_1.2.5.19|LMGP01011552 PC(17:2(9Z,12Z)/13:0); [M-H]-_1.2.6.19|LMGP01011614 PC(18:2(9Z,12Z)/12:0); [M-H]-_1.2.7.19|LMGP02010397 PE(13:0/20:2(11Z,14Z))…	1_PE(16:1_17:1)-H | 1_PE(15:1_18:1)-H | 1_MMPE(16:1_16:1)-H | 1_DMPE(15:1_16:1)-H	1_MMPE(15:1_17:1)-H | 1_PE(15:1_18:1)-H | 1_DMPE(15:1_16:1)-H | 1_MMPE(16:1_16:1)-H	PE 33:2; [M-H]-; GPEtn(16:1(7Z)/17:1(9Z))	PE 33:2; [M-H]-; GPEtn(16:1(7Z)/17:1(9Z))	FALSE	FALSE	FALSE	TRUE	FALSE	FALSE	FALSE	FALSE	FALSE	FALSE	FALSE	TRUE	TRUE	FALSE	FALSE	TRUE
M742.5410T888	0.230383	98.8431	0.0186326	0.0161806	0.0191019	0.00987901	0.0156435	0.0177973	0.849223	0.0358821	-0.102052	-0.915393	0.25816	0.20172	0.21407	M742.5410T888 PE(17:0cyc_19:0cyc)	PE(18:1(9Z)/18:1(9Z)); [M-H]-_2.3.1.4|PE(17:0cycw7c/17:0cycw7c); [M-H]-_2.3.2.4|PE(17:0cycw7c/19:0cycv8c); [M-H]-_2.3.3.4|PE(19:0cycv8c/17:0cycw7c); [M-H]-_2.3.4.4	LMGP01010543 PC(15:0/18:2(9Z,12Z)); [M-H]-_2.2.1.30|LMGP01011354 PC(13:0/20:2(11Z,14Z)); [M-H]-_2.2.2.30|LMGP01011396 PC(14:1(9Z)/19:1(9Z)); [M-H]-_2.2.3.30|LMGP01011443 PC(15:1(9Z)/18:1(9Z)); [M-H]-_2.2.4.30|LMGP01011465 PC(16:0/17:2(9Z,12Z)); [M-H]-_2.2.5.30|LMGP01011481 PC(16:1(9Z)/17:1(9Z)); [M-H]-_2.2.6.30|LMGP01011528 PC(17:1(9Z)/16:1(9Z)); [M-H]-_2.2.7.30|LMGP01011557 PC(17:2(9Z,12Z)/16:0)…	1_MMPE(17:1_18:1)-H | 1_DMPE(17:1_17:1)-H | 1_PE(16:1_20:1)-H | 1_PE(18:1_18:1)-H | 1_DMPE(16:1_18:1)-H	1_PE(18:1_18:1)-H | 1_MMPE(17:1_18:1)-H | 1_DMPE(17:1_17:1)-H | 1_PE(16:1_20:1)-H | 1_DMPE(16:1_18:1)-H	PE 36:2; [M-H]-; GPEtn(18:1(11E)/18:1(11E))	PE 36:2; [M-H]-; GPEtn(18:1(11E)/18:1(11E))	FALSE	FALSE	FALSE	TRUE	FALSE	FALSE	FALSE	FALSE	FALSE	FALSE	FALSE	FALSE	TRUE	FALSE	FALSE	TRUE
M1431.0149T1136	0.179509	99.0226	0.0164419	0.0149239	0.0160794	0.00946825	0.0119064	0.00694325	-0.447486	-0.0321603	-1.21153	-0.796206	0.17325	0.46833	0.33864	M1431.0149T1136 Unknown							FALSE	FALSE	FALSE	TRUE	FALSE	FALSE	FALSE	FALSE	FALSE	FALSE	FALSE	TRUE	TRUE	FALSE	FALSE	TRUE
M1345.9182T1078	0.163701	99.1863	0.0145938	0.0159354	0.0161308	0.007393	0.00926743	0.00577089	-0.357367	0.144461	-1.48295	-0.981123	0.090669	0.20197	0.2378	M1345.9182T1078 CL	CL(15:0cyclo/15:0cyclo/16:0/18:1(9Z)); [M-H]-_1.1.1.20|CL(15:0cyclo/15:0cyclo/18:1(9Z)/16:0); [M-H]-_1.1.2.20|CL(15:0cyclo/16:0/15:0cyclo/18:1(9Z)); [M-H]-_1.1.3.20|CL(15:0cyclo/16:0/18:1(9Z)/15:0cyclo); [M-H]-_1.1.4.20|CL(16:0/15:0cyclo/15:0cyclo/18:1(9Z)); [M-H]-_1.1.5.20|CL(16:0/15:0cyclo/18:1(9Z)/15:0cyclo); [M-H]-_1.1.6.20|CL(16:0/16:1(9Z)/16:1(9Z)/16:1(9Z)); [M-H]-_1.1.7.20|CL(16:1(9Z)/14:0…			1_CL(16:0_16:1_16:1_16:1)-H			FALSE	FALSE	FALSE	TRUE	FALSE	FALSE	FALSE	FALSE	FALSE	FALSE	FALSE	TRUE	TRUE	FALSE	FALSE	TRUE
M735.5190T856	0.145566	99.3318	0.00422606	0.0147272	0.00776091	0.00358712	0.025289	0.00584695	0.704858	0.876911	-0.408543	-0.23649	0.86886	0.00014305	0.090351	M735.5190T856 PG(16:0_17:0)	PG(14:0/19:iso); [M-H]-_2.2.1.5|PG(19:iso/14:0); [M-H]-_2.2.2.5|PG(18:0/15:0); [M-H]-_2.2.3.5|DG(22:6(4Z,7Z,10Z,13Z,16Z,19Z)/20:3(5Z,8Z,11Z)/0:0); [M+FA-H]-_2.2.4.5|DG(22:6(4Z,7Z,10Z,13Z,16Z,19Z)/20:3(8Z,11Z,14Z)/0:0); [M+FA-H]-_2.2.5.5	LMGP04010064 PG(12:0/21:0); [M-H]-_1.1.1.11|LMGP04010100 PG(14:0/19:0); [M-H]-_1.1.2.11|LMGP04010229 PG(17:0/16:0); [M-H]-_1.1.3.11|LMGP04010310 PG(18:0/15:0); [M-H]-_1.1.4.11|LMGP04010855 PG(21:0/12:0); [M-H]-_1.1.5.11|LMGP04010866 PG(20:0/13:0); [M-H]-_1.1.6.11|LMGP04010871 PG(19:0/14:0); [M-H]-_1.1.7.11|LMGP04010909 PG(16:0/17:0); [M-H]-_1.1.8.11|LMGP04010915 PG(15:0/18:0); [M-H]-_1.1.9.11|LMG…	1_PG(16:0_17:0)-H | 1_PG(15:0_18:0)-H	4_PG(8:0_25:0)-H | 4_PG(10:0_23:0)-H | 4_PG(12:0_21:0)-H | 4_PG(13:0_20:0)-H | 4_PG(14:0_19:0)-H | 4_PG(15:0_18:0)-H | 4_PG(16:0_17:0)-H	PG 33:0; [M-H]-; GPGro(15:0/18:0)	PG 33:0; [M-H]-; GPGro(16:0/17:0)	FALSE	TRUE	FALSE	FALSE	FALSE	TRUE	FALSE	FALSE	FALSE	FALSE	FALSE	FALSE	TRUE	FALSE	FALSE	FALSE
M1349.9490T1118	0.143469	99.4753	0.00398336	0.0159838	0.0168417	0.00286366	0.00942288	0.0114568	2.00028	2.07998	-0.555829	-0.476128	0.25816	0.0013894	0.90754	M1349.9490T1118 CL	CL(16:0/16:0/14:0/18:1(9Z)); [M-H]-_3.4.1.8|CL(16:0/16:0/16:0/16:1(9Z)); [M-H]-_3.4.2.8|CL(16:0/16:0/16:1(9Z)/16:0); [M-H]-_3.4.3.8|CL(16:0/16:0/18:1(9Z)/14:0); [M-H]-_3.4.4.8|CL(16:0/18:1(9Z)/14:0/16:0); [M-H]-_3.4.5.8|CL(16:0/18:1(9Z)/16:0/14:0); [M-H]-_3.4.6.8|CL(18:1(9Z)/16:0/14:0/16:0); [M-H]-_3.4.7.8|CL(18:1(9Z)/16:0/16:0/14:0); [M-H]-_3.4.8.8		1_CL(16:0_16:0_16:0_16:1)-H	1_CL(16:0_16:0_16:0_16:1)-H			FALSE	TRUE	FALSE	FALSE	FALSE	TRUE	FALSE	FALSE	FALSE	FALSE	FALSE	TRUE	TRUE	FALSE	TRUE	FALSE
M1335.9338T1108	0.139379	99.6147	0.00155198	0.0124385	0.0171153	0.00177132	0.011273	0.0146757	3.05054	3.4631	-0.221853	0.190713	0.86886	0.00014305	0.85349	M1335.9338T1108 CL	CL(14:0/16:0/14:0/19:0cycv8c); [M-H]-_2.2.1.17|CL(14:0/16:0/19:0cycv8c/14:0); [M-H]-_2.2.2.17|CL(15:0cyclo/16:0/16:0/16:0); [M-H]-_2.2.3.17|CL(16:0/14:0/14:0/19:0cycv8c); [M-H]-_2.2.4.17|CL(16:0/14:0/19:0cycv8c/14:0); [M-H]-_2.2.5.17|CL(16:0/15:0cyclo/16:0/16:0); [M-H]-_2.2.6.17|CL(16:0/16:0/14:0/17:0cycw7c); [M-H]-_2.2.7.17|CL(16:0/16:0/17:0cycw7c/14:0); [M-H]-_2.2.8.17|CL(16:0/17:0cycw7c/14:0/1…						FALSE	TRUE	FALSE	FALSE	FALSE	TRUE	FALSE	FALSE	FALSE	FALSE	FALSE	TRUE	TRUE	FALSE	TRUE	FALSE
M704.5241T877	0.105564	99.7202	0.00360424	0.00865959	0.0138497	0.00253087	0.00766694	0.0082427	1.70348	1.94209	-0.748667	-0.510059	0.16876	0.00014305	0.33864	M704.5241T877 PE(16:0_17:0)	PE(14:0/19:iso); [M-H]-_4.4.1.2|PE(19:iso/14:0); [M-H]-_4.4.2.2	LMGP01010395 PC(10:0/20:0); [M-H]-_2.2.1.23|LMGP01010416 PC(11:0/19:0); [M-H]-_2.2.2.23|LMGP01010438 PC(12:0/18:0); [M-H]-_2.2.3.23|LMGP01010461 PC(13:0/17:0); [M-H]-_2.2.4.23|LMGP01010481 PC(14:0/16:0); [M-H]-_2.2.5.23|LMGP01010530 PC(15:0/15:0); [M-H]-_2.2.6.23|LMGP01010560 PC(16:0/14:0); [M-H]-_2.2.7.23|LMGP01010702 PC(17:0/13:0); [M-H]-_2.2.8.23|LMGP01010736 PC(18:0/12:0); [M-H]-_2.2.9.23|LMG…	1_PE(16:0_17:0)-H | 1_MMPE(16:0_16:0)-H | 1_MMPE(15:0_17:0)-H | 1_PE(15:0_18:0)-H | 1_DMPE(15:0_16:0)-H	1_PE(16:0_17:0)-H | 1_MMPE(15:0_17:0)-H | 1_DMPE(15:0_16:0)-H | 1_PE(15:0_18:0)-H | 1_MMPE(16:0_16:0)-H	PE 33:0; [M-H]-; GPEtn(15:0/18:0)	PE 33:0; [M-H]-; GPEtn(16:0/17:0)	FALSE	TRUE	FALSE	FALSE	FALSE	TRUE	FALSE	FALSE	FALSE	FALSE	FALSE	TRUE	TRUE	FALSE	TRUE	FALSE
M730.5406T878	0.0968522	99.8171	0.00566169	0.00577382	0.0146139	0.0037076	0.00653231	0.00458784	0.307332	1.36803	-1.67145	-0.61075	0.13494	0.0018443	0.0089175	M730.5406T878 PE(17:0_18:1)	PE(16:1(9Z)/19:iso); [M-H]-_4.4.1.7|PE(19:iso/16:1(9Z)); [M-H]-_4.4.2.7|PE(16:0/19:0cycv8c); [M-H]-_4.4.3.7|PE(16:0/19:1(9Z)); [M-H]-_4.4.4.7|PE(18:0/17:0cycw7c); [M-H]-_4.4.5.7|PE(19:0cycv8c/16:0); [M-H]-_4.4.6.7|PE(19:1(9Z)/16:0); [M-H]-_4.4.7.7	LMGP01010490 PC(14:0/18:1(11Z)); [M-H]-_2.2.1.35|LMGP01010492 PC(14:0/18:1(9Z)); [M-H]-_2.2.2.35|LMGP01010566 PC(16:0/16:1(9Z)); [M-H]-_2.2.3.35|LMGP01010882 PC(18:1(9Z)/14:0); [M-H]-_2.2.4.35|LMGP01011329 PC(12:0/20:1(11Z)); [M-H]-_2.2.5.35|LMGP01011352 PC(13:0/19:1(9Z)); [M-H]-_2.2.6.35|LMGP01011389 PC(14:1(9Z)/18:0); [M-H]-_2.2.7.35|LMGP01011413 PC(15:0/17:1(9Z)); [M-H]-_2.2.8.35|LMGP01011439 …	1_DMPE(16:0_17:1)-H | 1_MMPE(16:0_18:1)-H | 1_MMPE(17:0_17:1)-H | 1_PE(17:1_18:0)-H | 1_PE(17:0_18:1)-H | 1_DMPE(16:1_17:0)-H | 1_PE(16:1_19:0)-H | 1_MMPE(16:1_18:0)-H	1_PE(17:0_18:1)-H | 1_PE(17:1_18:0)-H | 1_MMPE(16:0_18:1)-H | 1_MMPE(17:0_17:1)-H | 1_PE(16:1_19:0)-H | 1_DMPE(15:0_18:1)-H | 1_DMPE(16:1_17:0)-H | 1_MMPE(16:1_18:0)-H | 1_PE(15:0_20:1)-H | 1_DMPE(16:0_17:1)-H	PE 35:1; [M-H]-; GPEtn(17:0/18:1(11E))	PE 35:1; [M-H]-; GPEtn(17:0/18:1(11E))	FALSE	TRUE	TRUE	FALSE	FALSE	FALSE	FALSE	FALSE	FALSE	TRUE	FALSE	TRUE	FALSE	FALSE	FALSE	FALSE
M915.5817T957	0.0926383	99.9097	0.00798856	0.0130507	0.00806765	0.00106251	0.00547048	0.00345877	1.70279	0.0142137	-1.22189	-2.91046	0.02693	0.0055758	0.094333	M915.5817T957 Unknown							TRUE	TRUE	FALSE	FALSE	FALSE	FALSE	FALSE	TRUE	FALSE	FALSE	FALSE	TRUE	FALSE	FALSE	FALSE	FALSE
M745.5037T797	0.0458555	99.9556	0.00242102	0.00167007	0.00401327	0.00144254	0.00305613	0.0067506	2.22641	0.72916	0.750238	-0.747008	0.26305	0.00082163	0.021071	M745.5037T797 PG	PG(16:1(9Z)/18:1(9Z)); [M-H]-_2.4.1.5|PG(18:1(9Z)/16:1(9Z)); [M-H]-_2.4.2.5|PG(15:0cyclo/19:0cycv8c); [M-H]-_2.4.3.5|PG(17:0cycw7c/17:0cycw7c); [M-H]-_2.4.4.5|PG(19:0cycv8c/15:0cyclo); [M-H]-_2.4.5.5	LMGP04010066 PG(12:0/22:2(13Z,16Z)); [M-H]-_1.2.1.16|LMGP04010103 PG(14:0/20:2(11Z,14Z)); [M-H]-_1.2.2.16|LMGP04010128 PG(14:1(9Z)/20:1(11Z)); [M-H]-_1.2.3.16|LMGP04010179 PG(15:1(9Z)/19:1(9Z)); [M-H]-_1.2.4.16|LMGP04010232 PG(17:0/17:2(9Z,12Z)); [M-H]-_1.2.5.16|LMGP04010286 PG(17:2(9Z,12Z)/17:0); [M-H]-_1.2.6.16|LMGP04010485 PG(19:1(9Z)/15:1(9Z)); [M-H]-_1.2.7.16|LMGP04010531 PG(20:1(11Z)/14:1(9…	1_PG(16:1_18:1)-H | 1_PG(16:0_18:2)-H | 1_PG(17:1_17:1)-H	1_PG(16:1_18:1)-H | 1_PG(17:1_17:1)-H	PG 34:2; [M-H]-; GPGro(17:1(9Z)/17:1(9Z))	PG 34:2; [M-H]-; GPGro(16:1(7Z)/18:1(11E))	FALSE	TRUE	TRUE	FALSE	FALSE	FALSE	FALSE	FALSE	FALSE	TRUE	FALSE	TRUE	FALSE	FALSE	FALSE	FALSE
M866.5147T902	0.0444043	100	0.00339732	0.00418129	0.00734451	0.000584158	0.00108302	0.00215087	1.88049	1.11227	-1.77174	-2.53997	0.02693	0.0020412	0.33864	M866.5147T902 Unknown			4_OxPC(18:2_19:4(COOH))+HCO2 | 4_OxPC(18:1_19:5(COOH))+HCO2 | 4_OxPC(20:2_17:4(COOH))+HCO2 | 4_OxPC(22:6_15:0(COOH))+HCO2 | 4_OxPC(22:5_15:1(COOH))+HCO2 | 4_OxPC(22:4_15:2(COOH))+HCO2 | 4_OxPC(22:3_15:3(COOH))+HCO2 | 4_OxPC(22:2_15:4(COOH))+HCO2 | 4_OxPC(15:1_22:6(OO))+HCO2 | 4_OxPC(15:1_22:5(Ke,OH))+HCO2 | 4_OxPC(15:0_22:6(Ke,OH))+HCO2 | 4_OxPC(17:2_20:5(OO))+HCO2 | 4_OxPC(17:2_20:4(Ke,OH))+HCO2…	4_OxPC(18:2_19:4(COOH))+HCO2 | 4_OxPC(18:1_19:5(COOH))+HCO2 | 4_OxPC(20:2_17:4(COOH))+HCO2 | 4_OxPC(22:6_15:0(COOH))+HCO2 | 4_OxPC(22:5_15:1(COOH))+HCO2 | 4_OxPC(22:4_15:2(COOH))+HCO2 | 4_OxPC(22:3_15:3(COOH))+HCO2 | 4_OxPC(22:2_15:4(COOH))+HCO2 | 4_OxPC(15:1_22:6(OO))+HCO2 | 4_OxPC(15:1_22:5(Ke,OH))+HCO2 | 4_OxPC(15:0_22:6(Ke,OH))+HCO2 | 4_OxPC(17:2_20:5(OO))+HCO2 | 4_OxPC(17:2_20:4(Ke,OH))+HCO2…			TRUE	TRUE	FALSE	FALSE	FALSE	FALSE	FALSE	TRUE	FALSE	FALSE	FALSE	TRUE	FALSE	FALSE	FALSE	FALSE
